# Supplementary material for: Identification of the Regulatory Logic Controlling Salmonella Pathoadaptation by the SsrA-SsrB Two-Component System
Source: PLoS Genet. 2010 Mar 12;6(3):e1000875. doi: 10.1371/journal.pgen.1000875 (PMC2837388; doi:10.1371/journal.pgen.1000875)
Supplement: Dataset S1 — Significantly down-regulated microarray genes (ratio of ΔssrB/wt). (0.06 MB XLS) [file pgen.1000875.s007.xls]

## Sheet: Sheet1
Probe ID	Locus (LT2)	SL1344 Ortholog	SBG Ortholog	Name	COG	Microarray Fold Change	Microarray Z Score	LT2 Annotated Function
NTORF2778	STM2780	SL2763	.	pipB2	COG1357S	-195.596	-9.97205	Homolog of pipB, putative pentapeptide repeats (8
NTORF1396	STM1399	SL1333	.	sscA	COG0457R	-143.813	-5.07441	Secretion system chaparone
NTORF1404	STM1407	SL1341	.	ssaH	.	-106.553	-8.6616	Secretion system apparatus
ORF02072	NT01ST1274	.	.	.	.	-98.2091	-4.99603	phage portal protein, lambda family
NTORF1407	STM1410	SL1344	.	.	.	-92.3214	-5.37797	putative cytoplasmic protein
NTORF1392	STM1395	SL1329	.	ssaD	.	-63.9148	-4.23836	Secretion system apparatus
NTORF1398	STM1401	SL1335	.	sseD	.	-59.5693	-4.38633	Secretion system effector
NTORF1048	STM1051	SL0991	.	sseI	.	-57.8082	-5.78396	Gifsy-2 prophage putative type III secreted protein
NTORF1695	STM1698	SL1628	.	.	.	-51.5956	-4.25912	putative inner membrane protein
ORF10004	ntst01ORF10004	.	.	.	.	-47.6991	-3.89087	ntst01ORF10004
NTORF2284	STM2287	SL2256	.	sseL	.	-43.4984	-3.79201	putative cytoplasmic protein
NTORF1395	STM1398	SL1332	.	sseB	.	-39.6444	-3.68139	Secretion system effector
NTORF1397	STM1400	SL1334	.	sseC	COG5613S	-37.952	-6.95089	Secretion system effector
NTORF1414	STM1417	SL1351	.	ssaP	.	-37.116	-3.62184	Secretion system apparatus
NTORF1085	STM1088	SL1027	.	pipB	COG1357S	-33.9684	-7.15663	Pathogenicity island encoded protein: SPI3
NTORF2232	STM2235	SL2211	.	.	.	-30.0894	-3.39676	putative phage protein
NTORF1409	STM1412	SL1346	.	ssaL	.	-30.0153	-6.18623	Secretion system apparatus
NTORF1416	STM1419	SL1353	.	ssaR	COG4790U	-26.9254	-3.27761	Secretion system apparatus: homology with YscR of
NTORF1413	STM1416	SL1350	.	ssaO	.	-26.5579	-3.25533	Secretion system apparatus
NTORF2237	STM2240	SL2216	.	.	.	-26.2124	-4.37939	putative cytoplasmic protein
NTORF1628	STM1631	SL1561	.	sseJ	COG3240IR	-25.2047	-3.20679	Salmonella translocated effector: regulated by SPI-2
NTORF2236	STM2239	SL2215	.	.	.	-24.6594	-5.3178	putative phage protein homology to antiterminator protein
NTORF2777	STM2779	.	.	.	.	-22.8827	-3.10313	putative inner membrane protein
NTORF1831	STM1834	SL1763	SBG1690	yebN	COG1971S	-21.1152	-2.77782	putative YebN family transport protein
NTORF2135	STM2138	SL2114	.	.	.	-19.351	-5.31358	putative cytoplasmic protein
NTORF1400	STM1403	SL1337	.	sscB	COG0457R	-18.488	-2.8823	Secretion system chaparone
NTORF1221	STM1224	SL1161	.	sifA	.	-17.2296	-5.12902	lysosomal glycoprotein (lgp)-containing structures replication in macrophages
NTORF1406	STM1409	SL1343	.	ssaJ	COG4669U	-16.7035	-2.74608	Secretion system apparatus: homology with the yscJ/mxiJ/prgK
NTORF0782	STM0782	SL0759	SBG0663	modB	COG4149P	-16.5029	-2.56403	ABC superfamily (membrane), molybdate transporter
NTORF1417	STM1420	SL1354	.	ssaS	COG4794U	-16.4491	-3.71676	Secretion system apparatus: homology with YscS of
NTORF0558	STM0558	SL0548	.	yfdH	COG0463M	-16.2488	-3.9761	putative glycosyltransferase
NTORF1388	STM1391	SL1325	.	ssrB	COG2197TK	-15.6443	-2.69414	Secretion system regulator: transcriptonal activator, homologous with
NTORF0969	STM0972	SL0909	.	.	.	-15.4682	-4.80253	homologous to secreted protein sopD
NTORF3191	STM3193	SL3166	SBG2786	.	COG0526OC	-15.4287	-2.92046	putative thiol-disulfide isomerase and thioredoxin
NTORF0041	STM0041	SL0042	.	.	COG1501G	-14.9996	-2.48117	putative glycosyl hydrolase
ORF08637	NT01ST5278	.	.	.	.	-14.4618	-2.4495	single stranded DNA binding protein
NTORF2233	STM2236	SL2212	.	.	COG3740R	-13.9689	-4.60955	putative phage protein
NTORF3360	STM3362	SL3334	SBG2981	.	.	-13.9665	-2.41927	putative periplasmic protein
NTORF4424	STM4426	SL4358	.	srfJ	COG5520M	-13.8048	-2.56116	activated by transcription factor SsrB, similar to
NTORF1412	STM1415	SL1349	.	ssaN	COG1157NU	-13.1387	-3.21224	Secretion system apparatus: homology with the YscN
NTORF1415	STM1418	SL1352	.	ssaQ	COG1886NU	-12.7704	-3.37432	Secretion system apparatus
ORF05517	NT01ST3381	.	.	.	.	-12.7528	-2.47616	phage major capsid protein, P2 family
NTORF1853	STM1856	SL1785	.	.	COG5562R	-11.8144	-2.6866	putative cytoplasmic protein
NTORF2249	STM2252	.	.	ccmC	COG0755O	-11.732	-2.26803	ABC superfamily (membrane) heme exporter protein, cytochrome
NTORF2019	STM2022	SL1998	.	cbiN	COG1930P	-11.0083	-2.2128	synthesis of vitamin B12 adenosyl cobalamide precursor
NTORF1630	STM1633	SL1563	SBG1467	.	COG0834ET	-10.7498	-3.05468	putative periplasmic binding protein
NTORF1399	STM1402	SL1336	.	sseE	COG1364E	-10.5351	-2.27127	Secretion system effector
NTORF1403	STM1406	SL1340	.	ssaG	.	-10.5122	-2.26894	Secretion system apparatus
NTORF1262	STM1265	SL1200	SBG1110	.	COG2197TK,COG2771K	-10.1771	-2.38825	putative response regulators consisting of a CheY-like
NTORF4206	STM4208	SL4143	.	.	COG3500R	-10.0261	-2.13173	putative cytoplasmic protein
NTORF1301	STM1304	SL1239	SBG1157	astA	COG3138E	-9.64101	-2.09775	arginine succinyltransferase
NTORF1545	STM1548	.	.	.	.	-9.04603	-2.10785	putative S-adenosylmethionine:tRNA-ribosyltransferase-isomerase
NTORF4169	STM4171	SL4110	SBG3645	yjaH	.	-9.04126	-2.88685	putative inner membrane protein
NTORF0082	STM0082	SL0083	SBG0068	.	.	-8.70795	-2.067	putative secreted protein
NTORF1401	STM1404	SL1338	.	sseF	.	-8.60624	-4.92699	Secretion system effector
NTORF2231	STM2234	SL2210	.	.	.	-8.49731	-2.16053	putative tail fiber assembly protein
NTORF2735	STM2737	SL2707	.	.	.	-7.89608	-3.20282	Fels-2 prophage: similar to protein in phage
NTORF1390	STM1393	SL1327	.	ssaB	.	-7.77311	-3.91877	Secretion system apparatus
NTORF2872	STM2874	SL2854	SBG2495	prgH	.	-7.73304	-2.20278	cell invasion protein
NTORF1219	STM1222	SL1159	SBG1060	potD	COG0687E	-7.68653	-2.83383	ABC superfamily (peri_perm), spermidine/putrescine transporter
NTORF1946	STM1949	SL1878	SBG1779	yecF	.	-7.64636	-2.99279	putative cytoplasmic protein
NTORF1408	STM1411	SL1345	.	ssaK	.	-7.40146	-3.64656	Secretion system apparatus
NTORF0270	STM0270	SL0264	.	.	COG4455R	-7.2954	-2.7069	putative cytoplasmic protein
NTORF4050	STM4052	SL4001	SBG3565	.	COG1593G	-7.22902	-2.15476	putative C4-dicarboxylate transport system
NTORF2238	STM2241	SL2217	.	sspH2	COG4886S	-7.07438	-3.20655	Leucine-rich repeat protein, induced by the SPI-2
NTORF0719	STM0719	SL0700	.	.	COG0562M	-7.05664	-3.11376	putative UDP-galactopyranose mutase
NTORF2444	STM2447	SL2410	SBG2243	.	.	-6.53018	-2.22216	putative outer membrane lipoprotein
ORF04449	NT01ST2746	.	.	.	.	-6.46897	-2.8551	PTS system, fructose-specific IIA/FPR component
NTORF1774	STM1777	SL1705	SBG1636	hemA	COG0373H	-6.07814	-2.27848	glutamyl tRNA reductase
NTORF2234	STM2237	SL2213	.	.	.	-5.95415	-3.73484	putative inner membrane protein
NTORF1410	STM1413	SL1347	.	ssaM	.	-5.95344	-2.57227	Secretion system apparatus
NTORF0866	STM0867	SL0843	SBG0745	.	COG0561R	-5.90906	-2.38431	putative hydrolase
NTORF1418	STM1421	SL1355	.	ssaT	COG4791U	-5.89033	-3.61702	Secretion system apparatus: homology with YscT of
NTORF2726	STM2728	SL2700	.	.	.	-5.70128	-2.66879	Fels-2 prophage: hypothetical protein
NTORF4155	STM4157	SL4096	.	.	.	-5.54226	-2.48109	putative cytoplasmic protein
NTORF0385	STM0385	SL0380	SBG0341	yaiC	COG2199T	-5.29723	-3.46773	putative diguanylate cyclase/phosphodiesterase domain 1
NTORF2214	STM2217	SL2194	SBG2032	yejB	COG4174R	-5.24123	-3.5351	putative ABC-type dipeptide/oligopeptide/nickel transport systems, permease component
NTORF1643	STM1646	SL1576	SBG1482	ydbH	.	-5.07837	-2.30006	putative periplasmic protein
NTORF1881	STM1884	SL1818	SBG1721	eda	COG0800G	-5.02803	-2.24378	multifunctional:2-keto-3-deoxygluconate 6-phosphate aldolase 2-keto-4-hydroxyglutarate aldolase; oxaloacetate decarboxylase
NTORF4408	STM4410	SL4343	SBG3854	ytfN	COG2911S	-4.93904	-1.98988	putative periplasmic protein
NTORF1860	STM1863	SL1794	.	.	.	-4.806	-2.17045	putative inner membrane protein
NTORF1350	STM1353	SL1287	.	ydiR	COG2025C	-4.7922	-2.16662	putative electron transfer flavoprotein
NTORF4545	STM4547	SL4478	SBG3960	yjjQ	COG2197TK	-4.75252	-3.30813	putative transcriptional regulator (LuxR/UhpA family)
NTORF0418	STM0418	SL0412	SBG0371	nusB	COG0781K	-4.68005	-2.72946	transcription termination L factor
NTORF0528	STM0528	SL0521	.	allD	COG2055C	-4.60281	-2.19219	ureidoglycolate dehydrogenase
ORF03388	NT01ST2099	.	.	.	.	-4.57846	-2.12228	sapA
NTORF1861	STM1864	SL1795	.	.	COG1495O	-4.57277	-2.6321	putative inner membrane protein
NTORF4232	STM4234	SL4171	SBG3679	ubiA	COG0382H	-4.47519	-2.11338	p-hydroxybenzoate: octaprenyltransferase
NTORF4393	STM4395	SL4328	SBG3839	yifZ	COG0697GER	-4.39765	-2.25738	putative permease
ORF07059	NT01ST4317	.	.	.	.	-4.17265	-1.98813	hypothetical protein
NTORF3148	STM3150	SL3124	SBG2748	hypO	COG1740C	-4.0978	-1.9668	putative Ni/Fe hydrogenases, small subunit
ORF05606	NT01ST3437	.	.	.	.	-4.0738	-2.4809	putative Superfamily I DNA and RNA helicase
NTORF2659	STM2661	SL2621	SBG2375	yfiH	COG1496S	-4.04846	-2.49224	putative inner membrane protein
NTORF0036	STM0036	SL0037	SBG0036	.	COG0641R	-3.99697	-2.83586	putative arylsulfatase regulatory protein
NTORF1411	STM1414	SL1348	.	ssaV	COG4789U	-3.97975	-2.81792	Secretion system apparatus: homology with the LcrD
NTORF3231	STM3233	SL3205	SBG2871	yqjG	COG0435O	-3.84035	-2.04121	putative glutathione S-transferase
NTORF1439	STM1442	SL1374	SBG1266	ydhJ	COG1566V	-3.78558	-2.3465	putative multidrug resistance efflux pump
NTORF0317	STM0317	SL0313	SBG0258	gpt	COG0503F	-3.77844	-2.76193	guanine-hypoxanthine phosphoribosyltransferase
ORF02455	NT01ST1515	.	.	.	.	-3.77539	-2.44544	PotD
ORF10005	ntst01ORF10005	.	.	.	.	-3.7696	-2.55389	ntst01ORF10005
NTORF0159	STM0159	SL0160	SBG3247	.	COG3183V	-3.75303	-2.34232	putative restriction endonuclease
ORF03161	NT01ST1948	.	.	.	.	-3.72481	-2.56173	hypothetical protein
NTORF3713	STM3715	SL3681	SBG3297	rfaZ	.	-3.66555	-1.96751	lipopolysaccharide core biosynthesis
NTORF3766	STM3768	SL3733	SBG3340	.	COG1921E	-3.66322	-2.22739	putative selenocysteine synthase [L-seryl-tRNA(Ser) selenium transferase
NTORF1389	STM1392	SL1326	.	ssrA	COG0642T	-3.63652	-2.24989	Secretion system regulator:Sensor component
NTORF2713	STM2715	.	.	.	.	-3.57375	-2.3585	Fels-2 prophage: probable prophage lysozyme
ORF10003	ntst01ORF10003	.	.	.	.	-3.53242	-2.29308	ntst01ORF10003
NTORFB0008	PSLT008	SLP1_0097	.	srgC	COG2207K	-3.49245	-2.22546	sdiA-regulated geneputative bacterial regulatory helix-turn-helix proteins, araC
NTORF1780	STM1783	.	.	.	.	-3.44031	-2.40081	peptidyl-tRNA hydrolase
NTORF0975	STM0978	SL0915	SBG0832	aroA	COG0128E	-3.38316	-2.44388	3-enolpyruvylshikimate-5-phosphate synthetase
NTORF2636	STM2638	SL2602	SBG2356	rseB	COG3026T	-3.36879	-2.5161	anti sigma E (sigma 24) factor, negative
NTORF2467	STM2470	SL2433	.	eutS	COG4810E	-3.35053	-2.07019	putative carboxysome structural protein, ethanol utilization
NTORF2667	STM2669	SL2627	SBG2384	tyrA	COG0287E,COG1605E	-3.33582	-2.24131	bifunctional: chorismate mutase T prephenate dehydrogenase
NTORF1405	STM1408	SL1342	.	ssaI	.	-3.33319	-2.06522	Secretion system apparatus
NTORF3286	STM3288	SL3261	SBG2918	yhbC	COG0779S	-3.24136	-2.07889	putative cytoplasmic protein
NTORF0284	STM0284	SL0279	.	.	.	-3.19676	-2.31601	putative shiga-like toxin A subunit
NTORF0398	STM0398	SL0393	SBG0354	phoR	COG0642T	-3.19507	-2.34566	sensory kinase in two-component regulatory system with
NTORF3572	STM3574	SL3539	SBG3167	yhhM	.	-3.12174	-2.41271	putative inner membrane protein
ORF01989	NT01ST1230	.	.	.	.	-3.00572	-2.11391	glyoxylase II family protein
NTORF4306	STM4308	SL4245	SBG3752	.	COG3381R	-2.98839	-2.29865	putative component of anaerobic dehydrogenases
NTORF1978	STM1981	SL1910	SBG1809	fliR	COG1684NU	-2.962	-1.96051	putative flagellar biosynthetic protein
NTORF4184	STM4186	SL4121	.	.	COG4405S	-2.92494	-2.02069	putative cytoplasmic protein
NTORF1726	STM1729	SL1660	SBG1591	yciF	COG3685S	-2.92061	-2.06088	putative cytoplasmic protein
NTORF1758	STM1761	SL1689	SBG1619	narI	COG2181C	-2.91338	-2.06075	nitrate reductase 1, cytochrome b(NR), gamma subunit
NTORF1229	STM1232	SL1170	SBG1068	purB	COG0015F	-2.90911	-2.00814	adenylosuccinate lyase
NTORF1230	STM1233	SL1171	SBG1069	ycfC	COG2915R	-2.78062	-2.09682	membrane associated protein of unknown function
NTORF2026	STM2029	SL2005	.	cbiF	COG2875H	-2.74259	-2.08851	synthesis of vitamin B12 adenosyl cobalamide precursor
NTORF0352	STM0352	.	.	.	.	-2.65293	-2.03693	putative cation efflux pump
ORF10009	ntst01ORF10009	.	.	.	.	-2.65284	-2.05903	ntst01ORF10009
NTORF0290	STM0290	SL0285	.	.	COG5435S	-2.65165	-2.27766	putative cytoplasmic protein
NTORF1084	STM1087	SL1026	.	pipA	.	-2.64457	-1.96295	Pathogenicity island encoded protein: SPI3
ORF01238	NT01ST0759	.	.	.	.	-2.60372	-2.02282	C4-dicarboxylate transporter, anaerobic, putative
NTORF3722	STM3724	SL3690	SBG3306	kdtA	COG1519M	-2.58725	-2.22419	3-deoxy-D-manno-octulosonic-acid transferase (KDO transferase)
As annotated by TIGR
