# Supplementary material for: Identification of the Regulatory Logic Controlling Salmonella Pathoadaptation by the SsrA-SsrB Two-Component System
Source: PLoS Genet. 2010 Mar 12;6(3):e1000875. doi: 10.1371/journal.pgen.1000875 (PMC2837388; doi:10.1371/journal.pgen.1000875)
Supplement: Dataset S2 — Genomic islands and non-conserved regions (between S. enterica sv. Typhimurium and Salmonella bongori) referenced in this study. (0.04 MB XLS) [file pgen.1000875.s008.xls]

## Sheet: Sheet1
Previously reported genomic islands present in S. Typhimurium SL1344
Island Name	SL1344 Start	SL1344 Stop	Left Flanking SL1344 gene	Right flanking SL1344 gene	Left flanking LT2 gene	Right flanking LT2 gene
SPI-6 (SCI)	304335	351198	SL0259	SL0304	STM0264	STM0308
SPI-16	613123	618077	SL0545	SL0550	STM0552	STM0561
SPI-14	924730	933210	SL0829	SL0837	STM0853	STM0861
Gifsy-2	1054601	1103074	SL0941	SL0998	STM1004	STM1058
SPI-5	1131870	1140774	SL1025	SL1036	STM1085	STM1097
SPI-11	1282489	1297609	SL1176	SL1192	STM1238	STM1256
SPI-2	1418592	1458341	SL1312	SL1357	STM1378	STM1425
sopE2	1908239	1925863	SL1781	SL1807	STM1852	STM1873
ST64B	2039439	2079774	SL1927	SL1977	STM1999	STM2001
sseK2	2228762	2231728	SL2111	SL2117	STM2135	STM2140
SPI-12	2328547	2344417	SL2205	SL2222	STM2228	STM2246
SPI-17	2503615	2511512	SL2362	SL2367	STM2393	STM2399
Gifsy-1	2726717	2777229	SL2545	SL2601	STM2583	STM2637
SPI-9	2838155	2855064	SL2660	SL2664	STM2688	STM2692
Fels-2	2855065	2935199	SL2664	SL2755	STM2692	STM2770
SopE(phi)	2862587	2865953	SL2672	SL2677	STM2701	STM2707
pipB2	2935199	2950948	SL2754	SL2764	STM2769	STM2781
SPI-1	3028764	3072003	SL2840	SL2887	STM2860	STM2908
SPI-15	3205215	3218141	SL3000	SL3014	STM3022	STM3038
SPI-13	3296925	3316830	SL3090	SL3109	STM3115	STM3135
SPI-3	3970670	3987005	SL3717	SL3730	STM3752	STM3765
Cryptic	4438004	4459626	SL4129	SL4156	STM4194	STM4220
SPI-4	4498109	4522828	SL4192	SL4199	STM4256	STM4263
SPI-10	4751679	4773247	SL4416	SL4429	STM4486	STM4499
S. Typhimurium SL1344 insertions with respect to S. bongori
Island Name	SL1344 Start	SL1344 Stop	Left Flanking SL1344 gene	Right flanking SL1344 gene	Left flanking LT2 gene	Right flanking LT2 gene	Left flanking SBG gene	Right flanking SBG gene
-	58747	74019	SL0050	SL0065	STM0049	STM0064	SBG0047	SBG0048
-	229715	237206	SL0195	SL0203	STM0194	STM0202	SBG0191	SBG0192
-	478803	485712	SL0419	SL0427	STM0425	STM0433	SBG0378	SBG0379
-	574269	595539	SL0506	SL0526	STM0513	STM0533	SBG0453	SBG0454
-	603057	612193	SL0535	SL0545	STM0542	STM0552	SBG0460	SBG0462
-	716450	724968	SL0641	SL0650	STM0653	STM0661	SBG0557	SBG0558
-	822538	833670	SL0737	SL0747	STM0760	STM0770	SBG0652	SBG0653
-	1387002	1396469	SL1283	SL1292	STM1349	STM1358	SBG1201	SBG1202
-	1583248	1592912	SL1478	SL1488	STM1549	STM1558	SBG1374	SBG1377
-	2392017	2398180	SL2255	SL2262	STM2286	STM2293	SBG2080	SBG2082
-	2464868	2472051	SL2325	SL2331	STM2356	STM2362	SBG2142	SBG2143
-	2559820	2577694	SL2414	SL2435	STM2451	STM2472	SBG2247	SBG2248
-	2618515	2620520	SL2466	SL2471	STM2503	STM2510	SBG2285	SBG2288
-	3145876	3154226	SL2952	SL2960	STM2972	STM2980	SBG2587	SBG2588
-	3261160	3269628	SL3054	SL3062	STM3078	STM3086	SBG2688	SBG2689
-	3539365	3548095	SL3321	SL3331	STM3349	STM3359	SBG2977	SBG2978
-	3701128	3707769	SL3482	SL3489	STM3515	STM3523	SBG3123	SBG3128
-	3711561	3720233	SL3493	SL3501	STM3526	STM3534	SBG3127	SBG3128
-	3998852	4006847	SL3741	SL3752	STM3776	STM3786	SBG3348	SBG3349
-	4240646	4246447	SL3955	SL3962	STM4009	STM4016	SBG3532	SBG3533
-	4296780	4311702	SL4013	SL4030	STM4064	STM4081	SBG3576	SBG3579
-	4345255	4353734	SL4059	SL4066	STM4109	STM4117	SBG3607	SBG3608
-	4372189	4378002	SL4080	SL4081	STM4131	STM4137	SBG3620	SBG3622
-	4380976	4381933	SL4083	SL4085	STM4139	STM4146	SBG3624	SBG3625
-	4536965	4541123	SL4211	SL4217	STM4275	STM4281	SBG3718	SBG3719
-	4678632	4701761	SL4349	SL4367	STM4416	STM4437	SBG3860	SBG3861
-	4797629	4806882	SL4454	SL4461	STM4523	STM4530	SBG3938	SBG3941
-	4846441	4851992	SL4497	SL4503	STM4570	STM4576	SBG3981	SBG3983
Non-conserved regions between S. bongori and S. Typhimurium SL1344
Island Name	SL1344 Start	SL1344 Stop	Left Flanking SL1344 gene	Right flanking SL1344 gene	Left flanking LT2 gene	Right flanking LT2 gene	Left flanking SBG gene	Right flanking SBG gene
-	368159	391904	SL0318	SL0345	STM0322	STM0350	SBG0262	SBG0305
-	783143	793335	SL0699	SL0710	STM0718	STM0728	SBG0610	SBG0622
-	1675952	1680743	SL1558	SL1563	STM1628	STM1633	SBG1456	SBG1467
-	2157075	2177742	SL2058	SL2075	STM2081	STM2098	SBG1908	SBG1916
-	4582601	4587350	SL4251	SL4259	STM4315	STM4322	SBG3763	SBG3773
S. bongori non-conserved regions overlapping with annotated islands in S. Typhimurium SL1344
Overlapping Island	SL1344 Start	SL1344 Stop	Left Flanking SL1344 gene	Right flanking SL1344 gene	Left flanking LT2 gene	Right flanking LT2 gene	Left flanking SBG gene	Right flanking SBG gene
SPI-6	304124	350421	SL0259	SL0303	STM0264	STM0307	SBG0247	SBG0250
SPI-16	613237	618745	SL0546	SL0551	STM0554	STM0563	SBG0463	SBG0472
SPI-14	640285	933210	SL0829	SL0837	STM0853	STM0861	SBG0738	SBG0739
Fels-1	961777	961903	SL0868	SL0869	STM0892	STM0930	SBG0788	SBG0791
Gfisy-2	1054601	1100462	SL0941	SL0997	STM1004	STM1057	SBG0855	SBG0859
SPI-5	1131169	1134194	SL1025	SL1029	STM1085	STM1090	SBG0886	SBG0938
SPI-2	1433018	1458813	SL1324	SL1357	STM1390	STM1425	SBG1231	SBG1248
sopE2	1911382	1925863	SL1785	SL1807	STM1856	STM1873	SBG1708	SBG1710
ST64B	2036334	2094010	SL1923	SL1991	STM1995	STM2015	SBG1820	SBG1918
SPI-12	2328397	2344417	SL2195	SL2222	STM2228	STM2246	SBG2042	SBG2061
SPI-17	2503495	2515679	SL2362	SL2371	STM2393	STM2403	SBG2172	SBG2211
SPI-9, sopE, pipB2, Fels-2	2838155	2950948	SL2660	SL2764	STM2688	STM2781	SBG2402	SBG2407
SPI-1	3067408	3072174	SL2879	SL2887	STM2900	STM2908	SBG2520	SBG2522
SPI-15	3205215	3218294	SL3000	SL3014	STM3022	STM3038	SBG2627	SBG2632
SPI-13	3296744	3311294	SL3090	SL3104	STM3115	STM3130	SBG2714	SBG2727
SPI-10	4751372	4774523	SL4416	SL4430	STM4486	STM4500	SBG3905	SBG3915
