# Supplementary material for: Identification of the Regulatory Logic Controlling Salmonella Pathoadaptation by the SsrA-SsrB Two-Component System
Source: PLoS Genet. 2010 Mar 12;6(3):e1000875. doi: 10.1371/journal.pgen.1000875 (PMC2837388; doi:10.1371/journal.pgen.1000875)
Supplement: Dataset S3 — Top-scoring SsrB ChIP-on-chip interaction peaks. (0.10 MB XLS) [file pgen.1000875.s009.xls]

## Sheet: topHits.txt
Probe ID	Sequence	Start (SL1344)	Stop (SL1344)	SL1344 Gene Context	LT2 Gene Context	Peak Context	Inducing Condition ChIP Ratio	Non-Inducing Condition ChIP Ratio	ChIP Interaction Score
CGH_NC_003198_80288_80347_a	GGCGGATATTGCTCTAACCGGACCTGTAATATAATGTTGAAAGGGTTTCTGTAAAGAAAC	80288	80347	SL0068-SL0069	STM0067:carB-STM0068:caiF	IGR	5.84981	1.72809	1.75921
CGH_NC_003198_95579_95638_a	GAGTGATATTACCGGTTGTATGTCTATGGTTGCGCGGCCTGTTACTGATAGTGTTTCTTT	95579	95638	SL0083-SL0084	STM0082-STM0084	IGR	2.54491	0.875093	1.54011
CGH_NC_003198_152777_152836_s	TCAGAAGGTCTTTATTGCGTTGCATGGCCGTGGCGGTGAAGATGGCACCTTACAGGGAAT	152777	152836	SL0130	STM0130:ddl	CDS	3.67564	0.986107	1.89818
CGH_NC_003198_195753_195812_a	TTTTCAAAGATGATTAAATCCTGGTGATCGGTTTTTTCATGATACAGAACGTTGTCTACG	195753	195812	SL0167	STM0166:speE	CDS	2.89504	0.935602	1.62962
CGH_NC_003198_215270_215329_a	CCGTAATGCGAAAGACATAGAGTAAGTTGATCTTATTAATGTATGACACTACCGAGGTGC	215270	215329	SL0185	STM0184:pcnB	5'-IGR-overlap	7.3593	0.853907	3.10742
CGH_NC_003198_231169_231228_a	GCGAATTCAGCAGCACCGTAAACTTCACGATCAGCTATCTGTAAGTGAAATATCATCCTG	231169	231228	SL0196	STM0195:stfA	3'-IGR-overlap	4.58083	0.737248	2.63539
CGH_NC_003198_279893_279952_s	TTTTTGTGACGCGTGAGGGAGCAGCAGAAGATAAAGAAGGGGTGAGTCTGGTTTGGCATG	279893	279952	SL0237	STM0236:tilS	CDS	2.82917	0.820987	1.78495
CGH_NC_003198_286547_286606_s	GACCAGGGTGATCAGTGTAATGGTTGCCGCATTCACCAGACCAGGCAGCGCTTCCGGTAA	286547	286606	SL0247	STM0246:yaeE	CDS	4.02322	0.783068	2.36114
CGH_NC_003198_346198_346257_s	TCATCTTTTTTGTAGGGAGAGGAATATTATGTTTCGTAAAATAATTTAACGGACACTGAT	346198	346257	SL0298-SL0299	STM0302:safD-STM0303:ybeJ	IGR	2.96427	0.680815	2.12234
CGH_NC_003198_346396_346455_s	TCTTGTCCCCTCAGGCGTAAAAATAATTTATTTTTTACATAAAGGAATAAAGCATATGTC	346396	346455	SL0299	STM0303:ybeJ	5'-IGR-overlap	2.1684	0.713295	1.60406
CGH_NC_003198_386242_386301_s	TAATCGACATTTGTATAATGTGTGTACCACCAGTAGTAACGTTGAGTTGTAGCCAATAAT	386242	386301	SL0337-SL0338	STM0342-STM0343	IGR	7.63738	1.24973	2.61146
CGH_NC_003198_387065_387124_a	ATTCGCAGTATGTCCAGGAGCTCATGGAGATATTGGCTGCAGAAAGAGCATCAGCCTTTA	387065	387124	SL0338	STM0343	CDS	2.86784	0.884896	1.69639
CGH_NC_003198_404161_404220_s	CATTAAGCAATAACACTATCGCGAAAAAAGCAGGTTATAACACTATTGATGAAATCAGCC	404161	404220	SL0352	STM0357:mod	CDS	3.39398	0.970567	1.80608
CGH_NC_003198_472923_472982_a	GATATCCGCTGGCATACTGTATTTTATCGGTCATCACTGGCCGCTCGGTATTATTTAAAG	472923	472982	SL0414	STM0420:pgpA	3'-IGR-overlap	2.1678	0.684794	1.66249
CGH_NC_003198_528577_528636_s	ATTAAGAAATGGCCAACTTTCCTAAGAAAAGCCTTTAACGCAGTAAGGATTATACCTTTT	528577	528636	SL0467-SL0468	STM0474:ybaJ-STM0475:acrB	IGR	2.34295	0.719887	1.70248
CGH_NC_003198_660568_660627_a	GTAATGGGATAGTTCTGGCAAAGTAAAATGCAATTGCAGCATTAACGAAGAAAGGAAGTG	660568	660627	SL0587	STM0599:ybdB	3'-IGR-overlap	2.87457	0.945726	1.60385
CGH_NC_003198_722327_722386_s	CGGCTTCAGCATGACGTCAAAAGAATCAATCAGGATATTATTTTTCACCTTATGGCTTTC	722327	722386	SL0648	STM0659:hscC	CDS	9.48987	1.03255	3.20018
CGH_NC_003198_759879_759938_s	GGCTCCGGTATTGAATACTGGAAACGTATCGCTGAGCATTACAAACTTAACCTGACGTTA	759879	759938	SL0680	STM0698:pgm	CDS	3.23532	0.583315	2.47156
CGH_NC_003198_765255_765314_s	GTAAAGGAATTACCGTACTGTCGCTTTTAACAATTCGAGTTATTTAGGCAATAGACCTGA	765255	765314	SL0683-SL0684	STM0701:speF-STM0702:kdpE	IGR	4.55776	0.480791	3.24484
CGH_NC_003198_782495_782554_s	TTTGCGTGGAGGACTGCGTTCGTCTCAGGACACCAGAAGGGCTGCTGGATCGGTTGCGTC	782495	782554	SL0699	STM0718	CDS	3.56719	0.835453	2.09416
CGH_NC_003198_782757_782816_s	GGCTGAGCTTGCCATATGGTCATCACTACAGACATCGCCTTACGAGGAGGAGATGAAAAG	782757	782816	SL0699	STM0718	CDS	3.01541	0.801241	1.91205
CGH_NC_003198_815026_815085_a	AATATGCAAGACACATTGTTTGCCCTGATACAGGCTCGCATCGTACAGACGGCTCTGAAT	815026	815085	SL0729	STM0747:tolA	CDS	5.66044	1.2899	2.13365
CGH_NC_003198_815195_815254_a	CAAGCCAGGCTGTTTATGAGAAAATAAAGGATGCCAAACTAGACTTTAAACTGTAGATAC	815195	815254	SL0729	STM0747:tolA	3'-IGR-overlap	7.45439	0.936772	2.99232
CGH_NC_003198_824076_824135_a	GTTACCGGACCAATATGTTTTCTATCCTGCACTTCACTACAGGATAGAAACTAAACTTAG	824076	824135	SL0737	STM0760:aroG	3'-IGR-overlap	3.15298	0.70429	2.16248
CGH_NC_003198_859113_859172_a	ATTCATGGTTATAACCACCCGCAATTGAACGCGGCGATGAAAGCGCAAATTGACGCCATG	859113	859172	SL0770	STM0793:bioA	CDS	1.77905	0.561861	1.66282
CGH_NC_003198_865829_865888_a	CTAATTTTCTTCAGTTGTGATTAAACTAGCTACCCCATTGATGTTTTGAGTTTTTCGACA	865829	865888	SL0775-SL0776	STM0798:uvrB-STM0800:slrP	IGR	3.33803	1.03046	1.69571
CGH_NC_003198_966575_966634_a	ACATCACCTTTTAAAATCCAGGGATGTGCCATGATTGATTTACGCAGTGATACCGTTACC	966575	966634	SL0873	STM0934:ltaA	5'-IGR-overlap	3.89402	0.925196	2.07343
CGH_NC_003198_974943_975002_s	AATTGTAAAGGAGAGATGTAATCTGAAGTGTACCAGGTATTATCTGTAAGCTGTGTCATG	974943	975002	SL0879	STM0940:ybjX	CDS	2.98237	0.988483	1.59317
CGH_NC_003198_986872_986931_a	TGAGGAGACAATTAGCGACTACGGAAGACAATGCGGCCTTTGCTCAGGTCGTACGGGGTC	986872	986931	SL0891	STM0953:infA	3'-IGR-overlap	9.5737	1.38417	2.79005
CGH_NC_003198_987037_987096_a	CAAAGAAGACAATATTGAAATGCAAGGTACCGTTCTCGAAACGTTACCTAATACCATGTT	987037	987096	SL0892	STM0954	CDS	15.1423	1.84784	3.03467
CGH_NC_003198_1010401_1010460_a	CATAACGTTCTTTGGACACATCTGAATTATGTTGAGAATTATTTTCGTTCTGACCACAAC	1010401	1010460	SL0908	STM0971	CDS	4.63483	0.917081	2.33739
CGH_NC_003198_1014184_1014243_a	TTTGAGCACAGTATCGCAAACATGTTTATGATTCCTATGGGTATTGTAATACGCGATTTT	1014184	1014243	SL0911	STM0974:focA	CDS	3.95041	1.11258	1.8281
CGH_NC_003198_1024453_1024512_a	GCCAATATTTACGGTTAAGTTTTAACGCAAAACTTGAACCCGAAAAAAGCACCGTCAGGG	1024453	1024512	SL0919	STM0982:ihfB	3'-IGR-overlap	1.85541	0.488694	1.92474
CGH_NC_003198_1045918_1045977_s	AGCAGTTCCTGAGTGCAGCGAGCAAATTCCGGAATCCCGTCAATGCCGAGATAGTTTTTC	1045918	1045977	SL0935	STM0998:aspC	CDS	7.26596	0.943781	2.94463
CGH_NC_003198_1046147_1046206_s	TTATGTTCTCAAACATGACGAGGTTCCATTATAGTTACAGAAGGGAAATCCGCTATCAGG	1046147	1046206	SL0935	STM0998:aspC	5'-IGR-overlap	14.5001	0.849478	4.09335
CGH_NC_003198_1066391_1066450_a	AGGATACCATTATGGAAGTTGTCAGAGAGATGGGCTCTAATAATTGACTTAACAATAAGC	1066391	1066450	SL0957-SL0958	STM2621-STM1020	IGR	16.0681	1.69807	3.24223
CGH_NC_003198_1087911_1087970_a	AAACTGTCTTAACAGGTTCCCATGATTAACGATGACATTCTGGCACATGCCCGACAGTGT	1087911	1087970	SL0984	STM1045	3'-IGR-overlap	4.60845	0.600544	2.93994
CGH_NC_003198_1095862_1095921_a	CTGCCGATGAATTATATCAATGTTCTTAAATCGCTGGACTTAACAGGTGTTTCAGATGAG	1095862	1095921	SL0990	STM2705	CDS	12.4251	0.715877	4.11741
CGH_NC_003198_1097134_1097193_a	AAAACTTTCCCTGCCATAGATTCTGATTCTAATTCTCGTGGTAATGCATCATAGGCATTA	1097134	1097193	SL0991	STM1051:sseI	CDS	3.23449	0.928829	1.80005
CGH_NC_003198_1099671_1099730_a	AATTAAAAGTGAATAAGTTAGAGGTGTTTGTTGGCCTTAAAATTACATTTGTTGAGGGGG	1099671	1099730	SL0995-SL0996	STM1055-STM1056	IGR	3.71738	1.02182	1.86315
CGH_NC_003198_1103164_1103223_s	ACGTGAAGTGAGAATGAAGGAAAACGATTGCTATTTATTGCCGTAGGTCAATTCCCTTTT	1103164	1103223	SL0997-SL0998	STM1057:pepN-STM1058:pyrD	IGR	6.46403	1.13818	2.50571
CGH_NC_003198_1107079_1107138_s	CGCAACTGAGTAATCCATTGCCGAAAGGCCCGTATGGTACGGTGATCAGTAACCCGCCTT	1107079	1107138	SL1001	STM1061:ycbY	CDS	4.04	0.834377	2.27558
CGH_NC_003198_1107282_1107341_s	GACAAACAGTTTAAAGCCAAGAATGGCCCGCTGGACTGCGTGCAGAAAAACTATCATATT	1107282	1107341	SL1001	STM1061:ycbY	CDS	3.37173	0.884579	1.93043
CGH_NC_003198_1113789_1113848_s	TATGGCTCACATTTTTTGTACAAATGATTTACCGTATAGCTCACAAATATGACATTGGTG	1113789	1113848	SL1005-SL1006	STM1065:ymbA-STM1066:rmf	IGR	4.30564	0.491722	3.13031
CGH_NC_003198_1133689_1133748_s	TGAGTCAAGTCACATTTATACAAGGAATAATAAAAAAAGATATAAGGTGATTTTTGTATT	1133689	1133748	SL1027-SL1028	STM1088:pipB-STM1089	IGR	3.73664	1.03348	1.85423
CGH_NC_003198_1172735_1172794_s	TGTGTCGGTATAGCGTGGTATCATGAAATCATAATGTCACCTTTGGTTCAGGTTTTTCAT	1172735	1172794	SL1066	STM1128	3'-IGR-overlap	2.25911	0.755319	1.5806
CGH_NC_003198_1205150_1205209_s	GGCATCTTTGGTCGTGATGTGCTCAAAGACCACTTTAAGCGCGGTCAGACGCTGGCGTAG	1205150	1205209	SL1100	STM1163:pyrC	CDS	3.29879	0.817669	2.01235
CGH_NC_003198_1215911_1215970_s	CAAATAATCTAAGCCCTTACACTTATCAGGAGTCAGTCATGTCTTTTTCTCAAGCGGTTA	1215911	1215970	SL1113	STM1176:flgD	3'-IGR-overlap	5.48877	1.13984	2.26765
CGH_NC_003198_1230016_1230075_a	ATCTGCTGAGTAAGATGGTTTATATCATTCTGCGTAATGAAAAAATTAAATTGTTGATCC	1230016	1230075	SL1124	STM1188	CDS	2.00285	0.643746	1.63749
CGH_NC_003198_1239697_1239756_a	ATTTAACACCAATCTTGCCAGCCATAATCGGTCAGTGCAGGAGTACCTGAAAGTGCTTAA	1239697	1239756	SL1136	STM1199:yceG	CDS	4.72078	0.680564	2.79422
CGH_NC_003198_1255393_1255452_s	AATGCGTTTATAGAATGACAGCCGGGTATTAACATCCGGAATAAAATCATCCGGCAGTAA	1255393	1255452	SL1153	STM1216:mfd	CDS	4.63097	1.03774	2.15787
CGH_NC_003198_1255549_1255608_s	CAATTCCATGTAGAGTGAGAAGCCGATGGTTTCCATTGAGCCGCTTTGCTCTTCGCCAAG	1255549	1255608	SL1153	STM1216:mfd	CDS	4.15067	0.85475	2.27977
CGH_NC_003198_1267075_1267134_a	CGGATGTAATATAATTTTTAAAAGAGACTGGCAATCAGTATAAAACCTGAGAGCTTCGCG	1267075	1267134	SL1161-SL1162	STM1224:sifA-STM1225:potB	IGR	4.21441	0.881384	2.25749
CGH_NC_003198_1268998_1269057_s	TATGCGGAAATAAAGCGTAGCTTTGAAATACGGTATTTACATAACGATTTTCGGCGGGAA	1268998	1269057	SL1163	STM1226:potA	CDS	2.46269	0.664813	1.88921
CGH_NC_003198_1269254_1269313_a	CACCAGCGGTGAAAGCGAACGCGGTTGATTATTCAATTTCTTACTCTGTCCCATGTAAAC	1269254	1269313	SL1163	STM1226:potA	5'-IGR-overlap	6.79079	0.743221	3.19172
CGH_NC_003198_1269501_1269560_s	AATATTTGTCTTTTCTTGCTTATTAATAATGTTGTCACGAAAAGTGAGGGTGACTGCATG	1269501	1269560	SL1164	STM1227:pepT	5'-IGR-overlap	6.18361	0.8044	2.94246
CGH_NC_003198_1288161_1288220_s	GTTTTACTACCAAAATCGTAGATAAAAATATCCCATGATGCCTGTTGTAAACCAGAACAA	1288161	1288220	SL1183	STM1244:pagD	CDS	4.03245	1.35048	1.57818
CGH_NC_003198_1291202_1291261_a	TTTATGCACAAAGGATACTAATGATGAAACGTAAATTGATCCCATTTACCCTCTTTCTCG	1291202	1291261	SL1185	STM1249:pliC	5'-IGR-overlap	1.74368	0.382021	2.19041
CGH_NC_003198_1291388_1291447_a	TGTGATGAGTAGACAAATCTTAAAATCATAAACTATAGGCTGCAAATCATTATGGTGCGA	1291388	1291447	SL1185-SL1186	STM1249:pliC-STM1250	IGR	1.78595	0.486781	1.87535
CGH_NC_003198_1293173_1293232_s	TATGAAATTAGCGCTCGTCAATCGGCAGGTCATTTTACCGGAAAGCGGAACCGAGTCCTT	1293173	1293232	SL1188	STM1252	5'-IGR-overlap	4.02364	0.634776	2.66418
CGH_NC_003198_1320929_1320988_s	AAATAATCGGTTGTGGTGATATTAAACGGTTACATTGTGTAAAATAGTTGGGCTTACAGG	1320929	1320988	SL1220-SL1221	STM1285:yeaG-STM1286:mipA	IGR	4.07872	0.87637	2.2185
CGH_NC_003198_1359862_1359921_s	ACAACCTCTCCTGTTGAGATTAAAAAATAACGAATTAAGCGTTCATTATGACCATGTTCT	1359862	1359921	SL1257-SL1258	STM1322:yniC-STM1323:yniB	IGR	2.56788	0.844774	1.60394
CGH_NC_003198_1361170_1361229_s	GAGGTAGTCCATGACTAAAAAGCTGTAATCCCGATCCGAACCTACCGCCCATACCTTAGG	1361170	1361229	SL1259	STM1324	CDS	2.536	0.713031	1.83052
CGH_NC_003198_1375905_1375964_s	TTGAGGGATTGAACCTATGGCGCTTACAAAAGCTGAAATGTCAGAATATCTGTTTGATAA	1375905	1375964	SL1272	STM1338:pheT	3'-IGR-overlap	3.16251	0.897606	1.81692
CGH_NC_003198_1390077_1390136_s	TGAAAATCAAGTGTGACGGCGCTTTCTTCGGTTAAAAAGGAGATTTTTTCACGGGTAACG	1390077	1390136	SL1286	STM1352:ydiS	CDS	3.24683	1.05808	1.61758
CGH_NC_003198_1416205_1416264_s	CGCCATTTTTATTACGCAGGTACTATTACTTACGGTATTTAGTAGCCTGGTTGTCCAGAC	1416205	1416264	SL1311	STM1377:lpp	3'-IGR-overlap	1.82216	0.480491	1.92307
CGH_NC_003198_1416441_1416500_s	CCCAGTACCAGTTTAGTACGATTCATTATTAATACCCTCTAGATTGAGTTAATCTCCATG	1416441	1416500	SL1311	STM1377:lpp	5'-IGR-overlap	1.70776	0.409765	2.05924
CGH_NC_003198_1427792_1427851_s	GTACGAAACGCGCCTTGCGGCGTTTGGTTTTCAATAGTGCAACTTACGGTACAGGACTGA	1427792	1427851	SL1319	STM1385:ttrB	CDS	3.12377	0.791026	1.98149
CGH_NC_003198_1428029_1428088_a	GTCCACATTGCCAACAATGAAACATTTGTCACGATGTTGGTTCATGTGTAATGAATAAAA	1428029	1428088	SL1319	STM1385:ttrB	5'-IGR-overlap	2.3787	0.767238	1.63243
CGH_NC_003198_1432853_1432912_a	AAATAAGGGGATTCTACTATATCATGATCAAATGAAGACTAAGGTAGTGATAAATGGTGC	1432853	1432912	SL1324-SL1325	STM1390:orf242-STM1391:ssrB	IGR	1.86641	0.602508	1.63122
CGH_NC_003198_1436761_1436820_s	TATTGTACAAGAAGAGTATAGTCGAAATAAATGTGAATCAGGCTTTTTACGGATGTGGTT	1436761	1436820	SL1326-SL1327	STM1392:ssrA-STM1393:ssaB	IGR	12.6863	2.55635	2.31111
CGH_NC_003198_1440143_1440202_s	TTATCGTTACCATAACAGCGCACTTGTAGTGAGTGAGCAAGAGTAAAGTAAAAATATCTT	1440143	1440202	SL1330	STM1396:ssaE	3'-IGR-overlap	9.17869	0.999095	3.19959
CGH_NC_003198_1440396_1440455_s	TAATGGGATAGGCTCTTAGTTAGCACGTTAATTATCTATCGTGTATATGGAGGGGAATGA	1440396	1440455	SL1330-SL1331	STM1396:ssaE-STM1397:sseA	IGR	2.84637	0.813414	1.80706
CGH_NC_003198_1446442_1446501_s	CAGGCCATTAATGACAAAATGAATGGTAATGATTTGCTCAACCCAGAATCGATGATTAAA	1446442	1446501	SL1340	STM1406:ssaG	CDS	2.99028	0.783572	1.93214
CGH_NC_003198_1447413_1447472_s	TCACCCCAGGAAGAACAGCAGAAGATTAATTTTTTAAAAGAACAAAGAATTGAAGGAATG	1447413	1447472	SL1343	STM1409:ssaJ	CDS	6.07402	1.8129	1.74435
CGH_NC_003198_1450086_1450145_s	TTTTATTCTGATACCTGGCTTTCAATATTTAGGTAAATTGGCTTTCTGGCTCATCATGAG	1450086	1450145	SL1346	STM1412:ssaL	3'-IGR-overlap	3.46642	0.858637	2.01333
CGH_NC_003198_1455477_1455536_a	TTATCAGGTTTACGCTGTATTTTTGCAAAGATACCAACGTGTAATACGCACCATAAATTC	1455477	1455536	SL1352	STM1418:ssaQ	3'-IGR-overlap	5.91925	1.56405	1.92013
CGH_NC_003198_1466041_1466100_a	GGTACTCATCAAGTTTTCTCCTTTTTATTCCCACACAAAAAGTGATATAGCGCATTTTTG	1466041	1466100	SL1362-SL1363	STM1430:purR-STM1431:sodB	IGR	3.8037	0.781476	2.28313
CGH_NC_003198_1468167_1468226_s	GAAAACCCGATTCTCCTGTATATGAAAGGTTCACCGAAACTGCCAAGCTGTGGTTTCTCT	1468167	1468226	SL1365	STM1433:ydhD	CDS	1.09031	0.365001	1.57876
CGH_NC_003198_1485185_1485244_s	ATGTAACCTTAGATGTCATTAAATTTCACATGAAGTTATCAAAGTGATCCTGATCACGGA	1485185	1485244	SL1384-SL1385	STM1452:tppB-STM1453:nth	IGR	1.94099	0.608215	1.67414
CGH_NC_003198_1486482_1486541_a	ATCTGTACTGCGCTTACCACCGAGGCAATGATCATGACGTAAATCGGGATACGGATTTCT	1486482	1486541	SL1386	STM1454:ydgQ	CDS	4.38946	0.831328	2.40056
CGH_NC_003198_1509431_1509490_a	CGACCAGCAATAAACCAATCAGCACGACTTCCTGACGATTTAACACGTTGTCATGCTTGT	1509431	1509490	SL1407	STM1477:ydgI	CDS	3.73662	0.912095	2.03448
CGH_NC_003198_1539053_1539112_a	TACAATCTTCATTTTTATTCCTTACATCGCATTATGGGATGCAGGAAATTTACCCAACTG	1539053	1539112	SL1435	STM1505:rspA	5'-IGR-overlap	2.26235	0.625832	1.85398
CGH_NC_003198_1539209_1539268_a	GATGAGCTGTGGGCACAGGTGATCGGTAAGGTACGAGGCCACCGGGAGCTCGCGTCCGTT	1539209	1539268	SL1435	STM1505:rspA	CDS	2.04713	0.635759	1.68705
CGH_NC_003198_1566081_1566140_s	TATTCATATCATTGAAATAGTTGACCCGCCATACGCCGGGAAAATGCGTGCTTACAATCC	1566081	1566140	SL1462	STM1533	CDS	10.0616	0.940953	3.41859
CGH_NC_003198_1574171_1574230_s	ATCAATGGAAAACAGCATTAATCTTTAAGTAGCGCTCCGGATAGCGATCAAGTTCTTTAA	1574171	1574230	SL1471	STM1542	3'-IGR-overlap	3.72204	0.876898	2.08561
CGH_NC_003198_1574273_1574332_a	CATCTTGCGGATTAATCTCCAGCGTAGACAGCATACGTAATGCCTCATCAAATTCACCGG	1574273	1574332	SL1471	STM1542	CDS	2.54371	0.755684	1.75108
CGH_NC_003198_1582755_1582814_a	TTATTTTATTCATCCCTGCCCTTCATCTTGTATGATTAACATGCAATCACCAAACATATC	1582755	1582814	SL1477	STM1548.s	3'-IGR-overlap	3.99025	1.35044	1.56305
CGH_NC_003198_1602362_1602421_s	CTCGTCATATACTTGGACTGGATTACAGAATTTCCAACCAGCGTAAGGTTGTTACTGAAG	1602362	1602421	SL1495	STM1565:rpsV	CDS	3.02273	0.748877	2.01305
CGH_NC_003198_1607078_1607137_a	TTATCGTACACCCCGACACAATGACCAACGTTATCGCGAATATCGTTCCATTCAGAACAG	1607078	1607137	SL1499	STM1569:fdnH	CDS	1.91364	0.540237	1.82465
CGH_NC_003198_1607276_1607335_s	GACATATGTTCGCCTCCCTTACGCCTTCTCGATGTTAACTAAAAACGCTTTGTATTCCGG	1607276	1607335	SL1499	STM1569:fdnH	5'-IGR-overlap	2.00405	0.606846	1.72352
CGH_NC_003198_1608795_1608854_a	GCATCGCCATAGAAAGATTTCATCAGGCTGACGAAGAACTTAGGATAATTACCCCAGTAG	1608795	1608854	SL1500	STM1570:fdnG	CDS	3.22858	1.01518	1.66917
CGH_NC_003198_1628446_1628505_a	CATCGACATTGAACGTAAAATTCTCCCCGTACAGTAAAGCCCGGAGTTCAGGCTGGAAAG	1628446	1628505	SL1515	STM1584:ansP	CDS	5.03953	1.04192	2.27404
CGH_NC_003198_1633015_1633074_s	ACTGGCTTCTTTATCACCAGTCACTAACGCATTAAGCAATTTTCTGTACAGATTAACGCC	1633015	1633074	SL1519	STM1588:yncC	CDS	4.04347	0.489134	3.04729
CGH_NC_003198_1638680_1638739_a	TCGATCTGATTCTGGATGTCGGCAATACGCATACCTGCGGCGTCTTGATCGAGGATCATG	1638680	1638739	SL1525	STM1594:srfB	CDS	2.71143	0.777113	1.80286
CGH_NC_003198_1643648_1643707_a	CCACATCATGGTTAAGCATTAAGGATCATTTACTGTTCAGAAAAATCGTGAAAAAATAGG	1643648	1643707	SL1528	STM1597:ydcW	3'-IGR-overlap	6.26467	1.08082	2.53512
CGH_NC_003198_1647385_1647444_s	GTTATAGCCTTTAATGGGGCGACCAATAAAGTTATGGGAACTGAAGTATCGCATGTCTAC	1647385	1647444	SL1530	STM1599:pdgL	CDS	4.37412	0.751145	2.54183
CGH_NC_003198_1648879_1648938_s	GATTTGAACAATTGAACAATAATGTTGACGGTTCAGGACAAAGCAAAAATCAGGTGTTTC	1648879	1648938	SL1531-SL1532	STM1601:ugtL-STM1602:sifB	IGR	8.43666	1.36428	2.62853
CGH_NC_003198_1649871_1649930_a	GTTTAAACGAGCTTACTGAATATGTAACGCTACAAGTTCATAACAGCCTTTTTTCTGAAG	1649871	1649930	SL1532	STM1602:sifB	CDS	2.83811	0.925363	1.61684
CGH_NC_003198_1650167_1650226_s	CAAACCGTTTTCGCTAATTTGAAGTGTGGAATAATAACTCAAAGAAATTATTGGCATCAT	1650167	1650226	SL1532-SL1533	STM1602:sifB-STM1603:yncJ	IGR	2.65705	0.725511	1.87275
CGH_NC_003198_1676015_1676074_s	ACGCACAATATAAAAATCAATAGCTTATAGATTTCCGGCATAGACCATCAAGAATCAGTT	1676015	1676074	SL1558-SL1559	STM1628	IGR	1.1788	0.399568	1.5608
CGH_NC_003198_1678152_1678211_a	TTATCGCATTAAATTTTTCAGAACTGATAGATGATGTGAAATAACCCTGTCCAACACTCA	1678152	1678211	SL1561	STM1631:sseJ	CDS	6.78549	0.961097	2.8197
CGH_NC_003198_1680724_1680783_s	ACTACAGGAAATAGATAGCATGTTATCCAAAAAATTTGGCTTATCGATGATAGTGTTGGG	1680724	1680783	SL1563	STM1633	5'-IGR-overlap	2.70201	0.799347	1.75714
CGH_NC_003198_1686584_1686643_a	TTTTCTGTATGGAATACGCCATCCCCTCTGATAGATGCCTTGTTTGCCTTAAGCAGTTAA	1686584	1686643	SL1568-SL1569	STM1638-STM1639:cybB	IGR	6.79624	0.891975	2.92966
CGH_NC_003198_1695670_1695729_s	ATCCATGCTGAGTTTTCCCGGGCCGATAGTCAGTACAGCGTTCGCTTTACCGGCATCGCC	1695670	1695729	SL1576	STM1646:ydbH	CDS	4.93454	0.93205	2.40444
CGH_NC_003198_1697939_1697998_a	TTACTATAGTCAGTGTTAACTATCAGATTACAGAGAATATCAATGAAGAAAATCGTCACG	1697939	1697998	SL1578	STM1648:hslJ	5'-IGR-overlap	2.13089	0.73222	1.54111
CGH_NC_003198_1703383_1703442_a	GTCATGCGGAATGCTCCGTACTGGTGGTACGCTAAATACCCGAGCCCGCATAAGAGAGTG	1703383	1703442	SL1582	STM1652:ynaF	3'-IGR-overlap	2.18362	0.592642	1.88149
CGH_NC_003198_1713007_1713066_s	CTGCGACCTGTTAGTCATTAAGCCTGATGAGTATCAAACACCGGTTGAACTGGACGACGA	1713007	1713066	SL1592	STM1661:ydaA	CDS	2.64319	0.82242	1.68433
CGH_NC_003198_1730688_1730747_s	ATTTCCGCCAGGCACTGAACATTATGGACGTTCGCTACTAGGCGCGCCGCTAATCTGGTT	1730688	1730747	SL1610	STM1680:ycjI	CDS	3.63635	0.656841	2.46887
CGH_NC_003198_1748347_1748406_s	GCAACTATGATTTCCGATCTGAAATGTAAACGGCATATGTCTCATCCTCTGAAAATTTAT	1748347	1748406	SL1628	STM1698	5'-IGR-overlap	6.47874	1.1637	2.47699
CGH_NC_003198_1755195_1755254_a	TCGCGGTGGCTCAGGCGCTAAATTTACAAGTGATTGCCGAAGGTGTAGAAAATGCTAAAG	1755195	1755254	SL1634	STM1703:yciR	CDS	2.83748	0.930045	1.60924
CGH_NC_003198_1757254_1757313_s	TTTGGTTAATTCCGCATCATTCATCTCGATACCGGTAATCAAACATACGCCTTTACCCTT	1757254	1757313	SL1638	STM1706:yciH	CDS	7.43181	1.35569	2.45469
CGH_NC_003198_1759817_1759876_s	GCCAATACCAGTAAGAAAATGAGTAAATATTTCACATTACTTCCCGTTATGTGGTTTGCG	1759817	1759876	SL1641	STM1709:yciS	5'-IGR-overlap	1.89764	0.447795	2.08329
CGH_NC_003198_1779882_1779941_s	TCTTCTGGCCTCAGTTTTTCAGACACTGCGCGCATATTAAGGAAAAAACATGACAACACT	1779882	1779941	SL1656	STM1725:trpC	3'-IGR-overlap	2.74809	0.741702	1.88952
CGH_NC_003198_1798376_1798435_a	CTGAACCGCCAATTCATTTTACAATTTTGTTAACCAATTCTCTTTTATGGAAAAATCCCT	1798376	1798435	SL1678	-	CDS	2.11357	0.499373	2.08149
CGH_NC_003198_1798678_1798737_a	GCCTCTCACGGTCTCAGTAATGTTGATAATAGTTTGATTAATAAAAATAAATAGCGTTAG	1798678	1798737	SL1678-SL1679	STM1748:ychE	IGR	3.36924	1.10561	1.60758
CGH_NC_003198_1820898_1820957_s	TAGTTATTACCCTTAATGAGTAGGCTATTTTGGTAAAAAAGCTGTGGTTTTTCACCATGC	1820898	1820957	SL1693-SL1694	STM1765:narK-STM1766:narX	IGR	2.73142	0.748939	1.86673
CGH_NC_003198_1828115_1828174_a	CACAAGCAAATTGTTCTACATTAATTAACCGACATTTTACCTATAAGTGTAAGGCGATCC	1828115	1828174	SL1701	STM1773:ychA	3'-IGR-overlap	5.3131	0.953722	2.47791
CGH_NC_003198_1850248_1850307_s	TATATCACCTCTTATAGCGGATAGTTAACCACTTCCCATCCAAAATCATAACGAAAATCC	1850248	1850307	SL1722-SL1723	STM1794-STM1795	IGR	2.54816	0.859817	1.56735
CGH_NC_003198_1850403_1850462_s	GAACATATTACTTTTATCACTAAGGTTTATCATGGATAAGTTATCTTACGCTTCAGATAG	1850403	1850462	SL1723	STM1795	CDS	3.90905	1.1562	1.75742
CGH_NC_003198_1854678_1854737_a	AGTGGTGATCGTTTCATTTTTCCCATCAATCACCTTACGCTCGCTGATGGAGATAAGCTG	1854678	1854737	SL1726	STM1798:ycgR	CDS	2.88482	0.927068	1.63773
CGH_NC_003198_1868443_1868502_a	CGCCTTGCCAGTTACGATGTTGATACATATTTTCCCCTAAGATCATGATGGAATTCAGGC	1868443	1868502	SL1740	STM1812:ycgM	5'-IGR-overlap	1.08571	0.370387	1.55153
CGH_NC_003198_1893330_1893389_a	AGTAATGTCTCAGTTTTATCTATGTTATGCCTACGGGCAAAGAAAACACTCTAAGGAATT	1893330	1893389	SL1767	STM1838:yobF	3'-IGR-overlap	3.62742	1.04166	1.80006
CGH_NC_003198_1893443_1893502_s	GTTTACTCAGGACTTCTTTACTGAAAATGCCACACATAAACAGAACTGTACCTCGTTTAA	1893443	1893502	SL1767	STM1838:yobF	5'-IGR-overlap	2.66384	0.821599	1.697
CGH_NC_003198_1893680_1893739_a	TTTTAAATGTGATTTGATGCACTGGAAGAAGCGAAGTTATTGAGCTATGGTAGAAAAATG	1893680	1893739	SL1767-SL1768	STM1838:yobF-STM1839	IGR	2.1213	0.654233	1.69707
CGH_NC_003198_1915312_1915371_a	CTCATCAATAATGTGACTGAACTGAGACTGTAAGTAAAATTGTGTAATTGCCTGTCTTTG	1915312	1915371	SL1790-SL1791	STM1860-STM1861	IGR	8.84499	1.7252	2.3581
CGH_NC_003198_1925839_1925898_s	TTACGGTTTTTTATTAAAAATCAGTCAGCTATTGGATGGATCACAAAGCTTTTGCGCACG	1925839	1925898	SL1807	STM1873	3'-IGR-overlap	1.75952	0.411892	2.09485
CGH_NC_003198_1926111_1926170_a	TAGCGTTGGCGGCGCCGCAGGTGATTACCGTAAGTCGTTTTGAAGTAGGAAAAGACAAGT	1926111	1926170	SL1807	STM1873	CDS	5.6934	0.878077	2.69687
CGH_NC_003198_1963793_1963852_s	TTTATACCGCTTTTGCACCGTATAAAAACCCTAAGGTCGCTATTGCCTTGATTCTGGAAA	1963793	1963852	SL1845	STM1910	CDS	4.02036	0.643544	2.64321
CGH_NC_003198_1971649_1971708_a	TCAGTTCGCTGAGGCGATAAATACCGCTTCTCGCTTTTTCCAGCACTTCAGTATCAATAT	1971649	1971708	SL1853	STM1918:cheR	CDS	3.21762	0.530721	2.59997
CGH_NC_003198_1971926_1971985_a	GGACTGGATGATTTTGGCCGTTATCTCAGTATGCTGGAGGCTAATCAAAACAGCGCTGAG	1971926	1971985	SL1853	STM1918:cheR	CDS	2.63018	0.646479	2.02449
CGH_NC_003198_1979791_1979850_s	CACGTTTACATCAATTTTTACAAATGCCTAAGATTTTTCCTAATTCGACGCAACTCTACT	1979791	1979850	SL1860-SL1861	STM1925:flhD-STM1927:yecG	IGR	2.02897	0.528763	1.94006
CGH_NC_003198_1980019_1980078_s	TACGTCAACACCAAATTCTTTTTTGTTTCTCTCTGTTAAAATAACGCTAGGATAATAGAT	1980019	1980078	SL1860-SL1861	STM1925:flhD-STM1927:yecG	IGR	2.06856	0.472862	2.12913
CGH_NC_003198_1983398_1983457_a	GGCCGCCTTTCAGGAATCCCCCCCCTAAGACACACGCAGAAATAACGATTAACTCATAAC	1983398	1983457	SL1863-SL1864	STM1929:otsB-STM1931:araH	IGR	4.58753	0.948697	2.2737
CGH_NC_003198_1983619_1983678_s	ATCAGCCAAAAGGCAGGAAAGCCAGCACATTAATCCATAACATCAGCCAGCTAATCCTTA	1983619	1983678	SL1863-SL1864	STM1929:otsB-STM1931:araH	IGR	3.78998	1.09976	1.785
CGH_NC_003198_2013917_2013976_a	AGCAGAGATTACCAGTTTGTCAATAAGATAAAGGCGTTAAATAACGATAAAAAACCTCGG	2013917	2013976	SL1897-SL1898	STM1968:fliE-STM1969:fliF	IGR	5.86326	1.3085	2.16379
CGH_NC_003198_2023875_2023934_a	CTCTGTTCAGCAATTTACCTTATATCATCGGATAAACAGAACGATGATCCAGGTTACAAG	2023875	2023934	SL1909	STM1980:fliQ	3'-IGR-overlap	4.44784	0.806289	2.46374
CGH_NC_003198_2040358_2040417_s	TATCGTTTCAGATAGCTATGGCACGAAAATACGGTAGCAAATCTTCATACAAAAATCTTC	2040358	2040417	SL1927-SL1928	STM1999	IGR	6.68483	1.43491	2.21993
CGH_NC_003198_2059655_2059714_s	CTGTAAGCATTGTTGTGTAGAGCGCATCCGTAGGGTGTTCGTGGTATTCGTCAACTATTG	2059655	2059714	SL1950	-	CDS	4.49988	0.889708	2.33848
CGH_NC_003198_2059780_2059839_s	GGACGGTTCAGGTTTGAGGCATTCACCTCTATACCGAATGCCTCCACCAGTAGTGGTGTG	2059780	2059839	SL1950	-	CDS	4.34905	0.815413	2.4151
CGH_NC_003198_2081073_2081132_s	TTCTGCATTTATATCAACTGATTAACCCCTTCTTCAGGTTCACTCTCGTTTACTAAAAAC	2081073	2081132	SL1977-SL1978	STM2001:yeeI-STM2003	IGR	3.66749	0.705166	2.37876
CGH_NC_003198_2081194_2081253_a	GAGGGAACCGTCATGTCACTGACTGATACTAAAGTAAAAAATGCCAGACCAGCGGAAAAG	2081194	2081253	SL1978	STM2003	5'-IGR-overlap	3.53135	0.663942	2.41109
CGH_NC_003198_2081399_2081458_s	GTCAAAAGGCTGCTGGATCAGGGGATTGACCCGAACGCAAAAAACAGGCTGATGAAAAAA	2081399	2081458	SL1978	STM2003	CDS	3.59445	0.89242	2.00998
CGH_NC_003198_2085763_2085822_s	GAAGACGGCATAAAATACATCCGTTGTTACCACAACGATGAAGAGCTTTCAGAGCTATAT	2085763	2085822	SL1982	STM2007	CDS	3.93719	0.787331	2.32213
CGH_NC_003198_2092375_2092434_a	GTCTGTTTGCCTCATTTTATACCCAGGAGCAGGACGTAAAAGAGGTAGTGAAAGTTCTGC	2092375	2092434	SL1990	STM2013:yeeO	CDS	3.63276	0.855128	2.08685
CGH_NC_003198_2092587_2092646_s	GGCAGGTTGATAAGCGCCGCCACGGAAAAGGCAATAAAGTTACCCGCAATAACGTTAGTG	2092587	2092646	SL1990	STM2013:yeeO	CDS	2.19611	0.646675	1.76384
CGH_NC_003198_2131853_2131912_s	GTAGCACTCATTTTATCCTTATATTAGTATCATACTCTTAATCTTTGCTGAATCGAAGCA	2131853	2131912	SL2035-SL2036	STM2059:yeeX-STM2060:yeeA	IGR	2.30728	0.766038	1.5907
CGH_NC_003198_2132678_2132737_s	CACAAAAACATCGCTATCGCACACCACACCAGCATCAGCGGTAAGGAAAAGAGCTCCAGG	2132678	2132737	SL2036	STM2060:yeeA	CDS	3.71993	0.782162	2.24974
CGH_NC_003198_2155802_2155861_a	AGCGAAAGGCGTAGAGGTCATCATCTATGAGCCGGTAATGGAAGAAGATACTTTCTTTAA	2155802	2155861	SL2057	STM2080:udg	CDS	12.7419	0.891913	3.83653
CGH_NC_003198_2156264_2156323_s	TCAGTGGAGTCCGTAAACAGCGTTGGAATCTCCTGTTTAATAGCGCCTTCCTGGAGTAAT	2156264	2156323	SL2057	STM2080:udg	CDS	3.24978	0.78004	2.05872
CGH_NC_003198_2196007_2196066_a	ATCGAACAAACACGCTTTAAAACGCCAGGCCCAGGTAAAAACCTGATTGCCAATAATATT	2196007	2196066	SL2092	STM2115:wcaA	CDS	2.83822	0.825088	1.78237
CGH_NC_003198_2210179_2210238_s	CTTCTTCACTGGCATGGGGATTTTAAGGTGTTTATCGGATTTGATTACGGTACGGCAAAC	2210179	2210238	SL2102	STM2125:yegD	5'-IGR-overlap	4.78205	0.799981	2.57959
CGH_NC_003198_2228922_2228981_a	GGTCAATTTTGGATATGGCGGGAAGTACCACTTTTTTATGGATTATACGCAAAAAATAAG	2228922	2228981	SL2112-SL2113	STM2136:yegQ-STM2137	IGR	2.67538	0.53327	2.32681
CGH_NC_003198_2229161_2229220_a	CCAGGTTATTAAATTAAGGTTAAAAACTGATAATTTAAGCGTGTAAAAATATGGCACGTT	2229161	2229220	SL2113	STM2137	5'-IGR-overlap	2.1982	0.423909	2.37449
CGH_NC_003198_2231151_2231210_a	CTTTTCTCATAAACATAAACAGGCATGTGCATGAAGAGGTTTATATGAATGTCACTTCAG	2231151	2231210	SL2115	STM2139	5'-IGR-overlap	2.93602	0.919963	1.67421
CGH_NC_003198_2231401_2231460_a	TGGTGTTTGAAATTAATACTGATAACTGACGTATGTTCGTCTTGTTAATTCTCCGTTTCG	2231401	2231460	SL2115-SL2116	STM2139-STM2139.2n	IGR	3.71538	0.753931	2.30101
CGH_NC_003198_2242570_2242629_a	GATTGGCTCACATTAGCTGAAAACGTATTTTTACGCCCAAAATCGTTTTGATAATAATCA	2242570	2242629	SL2127	STM2150:stcC	CDS	2.35709	0.536033	2.13661
CGH_NC_003198_2242773_2242832_s	ATTATAAGCAATCTGATAACTCTGACCATCAAATACATCGCCATTATCCTGTTTACTGTG	2242773	2242832	SL2127	STM2150:stcC	CDS	4.62252	0.721719	2.67917
CGH_NC_003198_2242936_2242995_s	GTCAACAGGTTATTAAGGCCATACTGATAACTGATTTGTGTAAAATCGGCCTGATTATCG	2242936	2242995	SL2127	STM2150:stcC	CDS	3.35019	0.767151	2.12666
CGH_NC_003198_2254359_2254418_a	CAAAGCAGTAATCTGCACAGTTTACGGTTATGGGTCAAAGAACGCGGTCAGGATTATCCT	2254359	2254418	SL2138	STM2160:yehV	CDS	2.07841	0.688193	1.5946
CGH_NC_003198_2267699_2267758_s	CTGCGCTTCCGCCAGTTGAATACGCTGTTCAGCCACCTGCATATCCGGCGAATGCTGTAT	2267699	2267758	SL2150	STM2172:yohG	CDS	2.35309	0.681354	1.78808
CGH_NC_003198_2281599_2281658_a	GCGCAGTTTCGCTGCGCCGGGTTATCTGATAAGCAAGGCAATAGGTCTGGATAACTACTT	2281599	2281658	SL2165	STM2188:mglC	3'-IGR-overlap	2.05635	0.620068	1.72959
CGH_NC_003198_2299571_2299630_a	TATTAACGCTTTCCAGCACGTTCATGCTGGCCTGCTTCTTAGGCCAAAAAGTCTTTGGTC	2299571	2299630	SL2179	STM2202:yeiH	CDS	4.44178	0.638932	2.79741
CGH_NC_003198_2312533_2312592_a	AAGAGCAGAACACTTTTTTATCTTTAATCAATAAGAAGGCGCGGACATTAAGGCTAAAAG	2312533	2312592	SL2192	STM2215:rtn	CDS	2.17499	0.737122	1.56103
CGH_NC_003198_2312695_2312754_a	ATACGCCGCTGTCATTTAATAATGGGTTTCGATACCAAATCACCATTGTCGGTTTGTTGG	2312695	2312754	SL2192	STM2215:rtn	CDS	2.59929	0.648381	2.00321
CGH_NC_003198_2312933_2312992_a	GCTTAAAATACGGCTTTATGCCGATAGCTGGACCTACAATGACTTGTGGTATGCGTTGAT	2312933	2312992	SL2192	STM2215:rtn	CDS	5.10859	1.07804	2.24452
CGH_NC_003198_2319002_2319061_s	GTTTAAACGTATTGCAAATTATCGAAGAAGGCCTGCGCGTCCACCAGCCTACGCTTTCAG	2319002	2319061	SL2196	STM2219:yejF	CDS	9.09453	0.96793	3.23202
CGH_NC_003198_2326171_2326230_s	GCAATCTGGTTGATATCCAGACTCATGATAAACTCTCCTTTAAGACCGGGCGGTATTCAA	2326171	2326230	SL2203	STM2226:yejK	5'-IGR-overlap	5.66644	0.749733	2.918
CGH_NC_003198_2340870_2340929_a	AACTCATTTCAGGGGGGGTATCAGACCAGGCAATACGATAAATGCGGCGATTACTGATGG	2340870	2340929	SL2217	STM2241:sspH2	CDS	6.98063	0.901491	2.95297
CGH_NC_003198_2341135_2341194_a	TCATTTTACAGCTAAAGTGTCGATTTTTTCAGGGTCGCTTTCCACGATGACCAGATCATC	2341135	2341194	SL2218	STM2242	3'-IGR-overlap	11.5906	1.16796	3.3109
CGH_NC_003198_2364281_2364340_a	ACTTTAACTTTCATGTTATTAACCCTCTGTTATATGCCTTTATTGCTTTTTTATGCCACT	2364281	2364340	SL2237-SL2238	STM2267:ompC-STM2269:yojN	IGR	1.64714	0.548036	1.58762
CGH_NC_003198_2392547_2392606_a	TAGAGAACGGTGATCAGAATTGTATTGATCTGTTATGCAATCTTGCGTTACGCAACGATG	2392547	2392606	SL2256	STM2287:sseL	CDS	3.71866	0.842526	2.14199
CGH_NC_003198_2393482_2393541_a	CCTTATATACTTATAAATTCTTCGCAGAGCATCATTTCAGGATAAGAGCCTAATGGGATA	2393482	2393541	SL2256-SL2257	STM2287:sseL-STM2288	IGR	8.49168	1.04463	3.02306
CGH_NC_003198_2421046_2421105_s	CGCTATTTTCTTTCTGGATAGTCCGCTTCTGTTTTAACTCAGCCGGATTATTTCCCTGCG	2421046	2421105	SL2284	STM2315:yfbK	CDS	3.53907	1.11986	1.66005
CGH_NC_003198_2421241_2421300_a	GGCTATTAACGCAGGTAAAATTATTTTCTACTTTCGTCATGCTGATAATAAAAGTAACGC	2421241	2421300	SL2284-SL2285	STM2315:yfbK-STM2316.S:nuoN	IGR	3.78738	1.15144	1.71776
CGH_NC_003198_2451074_2451133_a	ATTGATATGTTCACCTTAAAGCCTATCGATCGCATGTTGGTGAAAAACTACGCGGAAAAA	2451074	2451133	SL2309	STM2340	CDS	2.0691	0.697184	1.56939
CGH_NC_003198_2484567_2484626_s	CGAATCAAATACTGTTAAAGCATTACGTCATTGCTATTACGTATTTTATTAACAGGAATC	2484567	2484626	SL2343-SL2344	STM2374-STM2375	IGR	4.67383	1.18097	1.98463
CGH_NC_003198_2484653_2484712_s	GGTTAATTATGCCAAAACGCATGCAGGTTCTCATTCTCAAGGCCGGTGTGCGGAATTTAC	2484653	2484712	SL2344	STM2375	CDS	4.63155	1.19135	1.95889
CGH_NC_003198_2486383_2486442_a	AAGCTGTTAGACATTACGGTAGTCAGTTCACGCTCGGTCGTTTCGGTCACGATGTTCAGA	2486383	2486442	SL2347	STM2378:fabB	CDS	2.00748	0.683991	1.55334
CGH_NC_003198_2502092_2502151_a	GTTCAGACCCATTTGAAGGGTTTAACCGCACCATGTACAACTTCAACTTTAATGTGCTGG	2502092	2502151	SL2361	STM2392:vacJ	CDS	4.01093	1.03942	1.94816
CGH_NC_003198_2509276_2509335_s	GTACGGTTGAGCGTACGAATCATGACGGAACCCGGCTCCGTCTGCCAGCGCTGGATAATC	2509276	2509335	SL2366	STM2398:pgtC	CDS	2.49916	0.816546	1.61384
CGH_NC_003198_2548668_2548727_s	TAAGAATGTTGAGTAAGAAAAAATCATAATGCCAGGCGTGTTACTGTGGTTTTTTAAAGG	2548668	2548727	SL2401	STM2438:yfeK	3'-IGR-overlap	4.45924	0.887413	2.32912
CGH_NC_003198_2548875_2548934_s	CAAAATACATCCCAAATCTTATACTGCCAGATTGCTCTATACCCAAGCTGGCGTGGATGG	2548875	2548934	SL2402	STM2439:yfeL	CDS	3.57279	0.719284	2.31242
CGH_NC_003198_2549285_2549344_a	CACATAGAAAATCGGCAGGATATTCCCGCTTGTCAAAGGCGCCGTTGCCTGTGTTTATCC	2549285	2549344	SL2402-SL2403	STM2439:yfeL-STM2440:cysM	IGR	2.23353	0.720611	1.63203
CGH_NC_003198_2612529_2612588_a	TTTTCCCTTCCTTTATGCTATCAGTTTATTGTCATATTTTTCTGACGCTGTTGGACATTA	2612529	2612588	SL2463-SL2464	STM2500:purN-STM2501:ppk	IGR	19.2927	1.7117	3.49456
CGH_NC_003198_2622041_2622100_a	TCAATGACGGAAAACATTCATAAGCATCGCATCCTCATTCTGGACTTCGGTTCTCAGTAC	2622041	2622100	SL2471	STM2510:guaA	5'-IGR-overlap	15.0291	1.20463	3.64109
CGH_NC_003198_2641498_2641557_a	GGTATTTATCGTTCGGCTCGGGTATTTGCTGTAGAGCGAATCCAGCGCCTCAACGGCAGG	2641498	2641557	SL2477	STM2515:ratA	CDS	4.12526	0.734521	2.48961
CGH_NC_003198_2649169_2649228_s	GCATTACTTGCTTTTCTTGATATGTTTCATCAGACGCTTACGTTTGCGCATTTGCGTTGG	2649169	2649228	SL2481	STM2519:engA	3'-IGR-overlap	3.5449	0.582152	2.60628
CGH_NC_003198_2723387_2723446_s	ATATTCTATACACAACGACAGGGGATGTCGTTAGTCTTAGGGAATTTATCCAGGAAATAA	2723387	2723446	SL2543-SL2544	STM2581:rnc-STM2582:lepB	IGR	1.77273	0.604116	1.55308
CGH_NC_003198_2762756_2762815_s	GGTCTCCGGCGTTGCGGGGATCAGAATTCCAGATGACTGCTTGATGAGTTGTAATTCGTG	2762756	2762815	SL2582	STM2620	CDS	5.26491	1.09189	2.26958
CGH_NC_003198_2763170_2763229_a	ATACGCAAATTGCGGTATTCTGAAAAATGCGCGCCAGCATTAAGCGCAATGTTAATAAAA	2763170	2763229	SL2584	STM2621	3'-IGR-overlap	3.30723	0.804034	2.0403
CGH_NC_003198_2763701_2763760_s	GTTTTTGTAATTCTACGAATTATGTTGTTTTTTAGCTTCAGCTTTCCATTCATCAAAGGC	2763701	2763760	SL2585	-	3'-IGR-overlap	4.96405	1.06705	2.21789
CGH_NC_003198_2763876_2763935_a	CAAAAACACCATATTAAAGAGGATTCAAAAATTGAAAATGTTCATGCAAATAGACAGACG	2763876	2763935	SL2585	-	5'-IGR-overlap	3.70112	0.938251	1.97992
CGH_NC_003198_2780021_2780080_s	AAAACTATCTGTCTCAGTTCTTCTGACAACATTAAGTTCTCAGGGTTCGAAATTTCTTTC	2780021	2780080	SL2604	STM2640:rpoE	CDS	14.4954	0.83595	4.11604
CGH_NC_003198_2794635_2794694_a	GCAGCGATAGGGCTGATGTTTTCTTTGAGTCTCGGAGCCTCAAAAGAACTCTGGGACAGC	2794635	2794694	SL2617	STM2653:yfiM	CDS	6.13804	0.612264	3.32555
CGH_NC_003198_2802432_2802491_s	TCACTTTTCAAACAACATTTGAACCAAAAGCCTATTTTCGCCTGGTTTTTAAACAAAAAC	2802432	2802491	SL2619-SL2620	STM2655-STM2660:clpB	IGR	3.48888	1.14993	1.60122
CGH_NC_003198_2813174_2813233_s	GCTCGCTATTTTTTGATTATTTTTTCTCCGCACACATATTTTTACTTTCTGATATAGGGT	2813174	2813233	SL2628-SL2629	STM2670:aroF-STM2671:yfiR	IGR	3.54484	0.62088	2.51333
CGH_NC_003198_2813413_2813472_a	GATTTATCCTTCTGTTATCGCTATTATTAGCAAGCTTGCCTCTGTATGCTCAACGCGTCA	2813413	2813472	SL2629	STM2671:yfiR	CDS	7.90172	1.39745	2.49937
CGH_NC_003198_2827482_2827541_a	TTTCCAGTAGTAGTCTCCCTCCTCAAGCGCAGGAAGTTGCGAGGAATCCACGACAATTTC	2827482	2827541	SL2648	STM2675:rimM	CDS	2.49949	0.720007	1.79555
CGH_NC_003198_2950553_2950612_a	TGTCTGGCTTACACAATAGCAGCCAAATAAATATATTGGCTTATACTCGTCATACTTCAA	2950553	2950612	SL2763-SL2764	STM2780:pipB2-STM2781:virK	IGR	3.42989	1.019	1.75101
CGH_NC_003198_2953742_2953801_a	CAATGATATGACACCACTGCCGAAATGCTATTTTTAAAGAAATCAATCAGGTATTGAGGG	2953742	2953801	SL2767	STM2783:nixA	3'-IGR-overlap	3.33132	1.04604	1.67116
CGH_NC_003198_2993830_2993889_s	CATTCTGTTAAACCTAAGTTTAGCCGATATACAAAACTTCAACCTGACTTTATCGTTGTC	2993830	2993889	SL2806-SL2807	STM2826:csrA-STM2827:alaS	IGR	2.14527	0.68108	1.65526
CGH_NC_003198_3004017_3004076_s	TCGTTGTGAATGCGTATAGCTTGCGAAATTATCATTTTGCAACCAATACCCTAAATAATT	3004017	3004076	SL2816-SL2817	STM2836:gutM-STM2837:srlR	IGR	3.09939	0.727953	2.09006
CGH_NC_003198_3043161_3043220_a	GTAAGTAAACCATAGTACTGTCAATCGAATTTAGCTCGCTAATCTGCTTTGTGTCCCAGC	3043161	3043220	SL2856	STM2876:hilA	CDS	4.04785	1.02128	1.98678
CGH_NC_003198_3054751_3054810_a	GAGAGATACAGTAGGGTTTTGACCGTATCTTTAACCGTGCGCATACTAAAAAGTTTTTTT	3054751	3054810	SL2866	STM2887:spaS	CDS	2.64162	0.830754	1.66893
CGH_NC_003198_3092583_3092642_s	CGTGTTTATCTTTTTGCCCGGCAAAGCTCACTTCGCGAGCGTGAATTTTCAGGAATTTCG	3092583	3092642	SL2907	STM2928:truD	CDS	2.69203	0.582208	2.20909
CGH_NC_003198_3138397_3138456_a	TTTAACGCATCCTGCGCTTTCCACTTTGCTTCATCCTGAAGCCTTTCCTTGTAACACCAT	3138397	3138456	SL2946-SL2947	STM2965:yqcC-STM2967:syd	IGR	14.7512	0.542142	4.76601
CGH_NC_003198_3138535_3138594_a	CCTGTTTCACCTTGTCTTACAAGACGCTTACAGACAATACCTTAAGTAAATTTTCATATG	3138535	3138594	SL2946-SL2947	STM2965:yqcC-STM2967:syd	IGR	15.4283	0.45853	5.07242
CGH_NC_003198_3163839_3163898_s	CATCCTCAATATCTACTACCACGCGGTCCGGGTTACTTAAGGCAAATTGTTTATATTTCA	3163839	3163898	SL2969	STM2991:amiC	CDS	4.62387	1.46269	1.66047
CGH_NC_003198_3218083_3218142_s	CCGACACGGAAAATTGCTGTAAATTTGTGGATTTAGTAAATACTAGAAGATATTTGTCTG	3218083	3218142	SL3013-SL3014	STM3036-STM3038	IGR	2.29901	0.712105	1.69085
CGH_NC_003198_3299887_3299946_a	AATAATGCCAATAAGGCGAGTATCAGAACCAGCCATCATGATAAGACTATCCACGATTTG	3299887	3299946	SL3094	STM3120	CDS	7.2129	1.65717	2.12185
CGH_NC_003198_3309939_3309998_s	TTGCCGCTCATCGTGAAGAGTTAGCTCAACTGGAAAGCGTCTGTTCAGGTAAAACGATTA	3309939	3309998	SL3103	STM3129	CDS	4.09235	1.36703	1.58188
CGH_NC_003198_3380000_3380059_a	CTGTAAAGGGAGCCTGCATTAGTGTTCTAATTCTAACCTTTTCGCCTGAGTCGCCTGCTG	3380000	3380059	SL3170	STM3197:glgS	3'-IGR-overlap	13.0973	1.20814	3.43842
CGH_NC_003198_3420693_3420752_a	GCTTTTAAAGCGCCGCGCGCTATTTATTTTCCGGCGAATAGCTTAGGTATTTCCCGCAGG	3420693	3420752	SL3207	STM3235:yhaJ	3'-IGR-overlap	4.18478	0.793084	2.39961
CGH_NC_003198_3587364_3587423_s	GATAAAACGCTCTCTTTTCTTACTCGCCCATCCCGATGGTATTTATTCTATTCCTTGTCC	3587364	3587423	SL3365-SL3366	STM3392:yhdV-STM3399:yrdA	IGR	8.78473	1.44789	2.60105
CGH_NC_003198_3619469_3619528_s	GAATACACTTACCACATTGATTTCCCACAGGAATAAATTTACGCAACTGTTGAAATGACT	3619469	3619528	SL3411	STM3444:bfd	CDS	4.85368	1.49142	1.7024
CGH_NC_003198_3622676_3622735_s	TTTTGATCTGACCAACAACTTTCAGGAAGTTCGCGCCCATGCGGTCCATTTTGTTAACGA	3622676	3622735	SL3413	STM3446:fusA	CDS	4.32978	0.84937	2.34983
CGH_NC_003198_3653135_3653194_a	TGATGACTCAGTTGTTGACGTTAATGTCAGTTATATACCCACAGGCTATTACACCTACAA	3653135	3653194	SL3445	STM3478:bigA	CDS	4.53385	1.1277	2.00735
CGH_NC_003198_3675987_3676046_s	CAAAAAGCTTACTCGTTGTAGTAATCCACATCCAACCGCTGACCATCAACAATGATATCG	3675987	3676046	SL3466	STM3499:yhgE	3'-IGR-overlap	3.15255	0.849318	1.89214
CGH_NC_003198_3687669_3687728_s	CCTGCTTTACGTACCGTGTATCTCGGTAATGGGCGCTATCGCCCGCGAGTCCAGCCGCGG	3687669	3687728	SL3473	STM3506:feoB	CDS	4.28934	1.28007	1.74453
CGH_NC_003198_3701115_3701174_a	TACGGGGTTTGAGGCAAAACAGGCAACGTCCTGGTGTGTAAATTTGTTTAATCATAAAAC	3701115	3701174	SL3482	STM3515:malT	3'-IGR-overlap	6.33326	1.0371	2.6104
CGH_NC_003198_3823905_3823964_a	ATATTTTTGTACCGACCTATAACGAAGACCTTAATGTGGTCAAAAATACCATTTACGCTT	3823905	3823964	SL3584	STM3619:bcsA	CDS	28.6841	1.95442	3.87544
CGH_NC_003198_3825663_3825722_s	CTGGCTTAATGCCAGAAAATCATTTTGAAAAGTGTAGCCCAACGTTGGATCGGACTGAGC	3825663	3825722	SL3586	STM3621:yhjR	CDS	6.58772	1.13422	2.53808
CGH_NC_003198_3871598_3871657_a	ATAGTTTCGGATTAAGACTATTCCCTGAGGTGCTTTTTAAGCCTATTTTTGCTAGAATTT	3871598	3871657	SL3628-SL3629	STM3663:bax-STM3664:malS	IGR	3.81205	1.01908	1.90329
CGH_NC_003198_3898599_3898658_s	CAACGCATCTGCAGTTCGAAATATGAAGGCGATATCCTCTCCCTTGTGGAGAGGGTTAGG	3898599	3898658	SL3650-SL3651	STM3685:mtlA-STM3686:mtlD	IGR	6.90891	1.64667	2.06891
CGH_NC_003198_3898809_3898868_s	ATGTAAACCAGGTCGTACTCGATGCCCTGAATGCCCGTCATAGCTATCAGGTTCATGTTG	3898809	3898868	SL3651	STM3686:mtlD	CDS	4.59964	1.49015	1.62606
CGH_NC_003198_3920527_3920586_a	GTATTGTTGTGCGCCTTTTCCGCCCACGCGGATGACCGTGATCAACTCAAATCTATTCAG	3920527	3920586	SL3671	STM3705:yibP	CDS	4.49916	1.00266	2.16582
CGH_NC_003198_3936899_3936958_s	CCGCTTCGCCAATAAAAGCTATTTTCATATATACCCCAGAGTTAAAACCTTAATCTAAAG	3936899	3936958	SL3685	STM3719:rfaB	5'-IGR-overlap	3.98215	0.676068	2.55831
CGH_NC_003198_3993143_3993202_a	CAATATCGTTTTATGCCGCATCGACAGCCGTCTCATTCATGGACAGGTTGTCACGAAGTG	3993143	3993202	SL3736	STM3771	CDS	13.2167	1.85951	2.82937
CGH_NC_003198_3998393_3998452_s	CAGATTCACGATGATTACCGGATTGACTTTATTTCTGAGCATCTTAAATGGCTGCATAAA	3998393	3998452	SL3740	STM3775	CDS	7.81118	1.92521	2.02053
CGH_NC_003198_4067915_4067974_s	ATGATTACGGTGAAAACCGATGTGCTTGATTTGACTATCAACACCCGTGGTGGTGATGTC	4067915	4067974	SL3809	STM3842:yidC	CDS	4.08186	0.682828	2.57963
CGH_NC_003198_4230191_4230250_a	GGATGATTATGCAGGTACACGATGAATTAGTGTTCGAGGTGCATAAAGACGACTTAGATG	4230191	4230250	SL3947	STM3999:polA	CDS	3.60628	0.848755	2.08709
CGH_NC_003198_4230503_4230562_s	GTAGGGTACAGAGGTAAGATGTTCTATCTTTCAGACCTTTTACTTCACGTAATCGGATTT	4230503	4230562	SL3947-SL3948	STM3999:polA-STM4001:yihA	IGR	9.37826	1.11409	3.07345
CGH_NC_003198_4230585_4230644_a	AGTCAGTTTATGACTGGGGCGTTTTTTATTGTGCGCAAGAAAAGTTTCGCTCACACCGTA	4230585	4230644	SL3947-SL3948	STM3999:polA-STM4001:yihA	IGR	5.7691	0.670222	3.10564
CGH_NC_003198_4308589_4308648_a	CATCTGCGGCAATGACCGTGCAGGCGGCAGAGCGGATTGCTTTTATTCCCAAACTGGTTG	4308589	4308648	SL4026	STM4077:yneA	CDS	7.02024	1.73624	2.01555
CGH_NC_003198_4314350_4314409_a	GCACCGTCACCAGATAAAACTCTAAATTCGGATTGTCAGGCGCATTGACATAGGAATACG	4314350	4314409	SL4033	STM4084:fpr	CDS	2.84409	0.949853	1.58219
CGH_NC_003198_4435125_4435184_a	CTGATCCGGCTGTTCCAGTACGCTATAGGCGACCGAACAGAACAGTGAGTTAAGACGCTT	4435125	4435184	SL4124	STM4189:yjbB	CDS	4.88549	1.34695	1.8588
CGH_NC_003198_4501269_4501328_s	CCCTCTGTTGCTGTTTCATATTATGAGACTGAAAAGAAAAACAGTGACTTAGATCTTTCA	4501269	4501328	SL4195	STM4259	CDS	4.13577	1.32686	1.64014
CGH_NC_003198_4506006_4506065_a	AATAAACATAATGCTCTGACATTACTGGGAACAGCGGATAGGTTTGCTACCGTAAATATC	4506006	4506065	SL4197	STM4261	CDS	6.96378	2.1456	1.69849
CGH_NC_003198_4506135_4506194_a	AGAAATCTGTCTGACAATGTTTATAAGATTACGGTTGAATCCATCGATCCTTTAGGAAGA	4506135	4506194	SL4197	STM4261	CDS	5.4162	1.62321	1.73843
CGH_NC_003198_4587286_4587345_s	AAAAAAGTGATAAAAGCGCGCTGACTGCCTGCTTTTCAGGCAAAATGCATAAAATCAGTA	4587286	4587345	SL4258-SL4259	STM4320-STM4322:yjdC	IGR	3.16568	0.710136	2.15635
CGH_NC_003198_4589954_4590013_s	GGGATGGAAATATCCTGACTCTTAACATCAAGCATAAACACCTCGAAAGAACAAAAAGAC	4589954	4590013	SL4261	STM4324:cutA	5'-IGR-overlap	3.28682	1.03563	1.66618
CGH_NC_003198_4592839_4592898_a	GATTTTGTTATTGCTAATGTAGAAGTTTTCAATCGCTCTCAGAGTGTGAACACCATAGTA	4592839	4592898	SL4263	STM4326:aspA	CDS	4.85979	1.09347	2.15198
CGH_NC_003198_4593059_4593118_s	TCGGCCTGATAAACGAGATCATATGCTGGTTCAGAATTCCTACCGTAATCTGGATCACTT	4593059	4593118	SL4263-SL4264	STM4326:aspA-STM4327:fxsA	IGR	7.59145	1.26082	2.59001
CGH_NC_003198_4608686_4608745_a	AACTCGACATCAGAATGTAGGTGATATTCCCTAAGTTAACGGCGCTATTACTTAATATCT	4608686	4608745	SL4282	STM4345:yjeM	CDS	9.47628	1.6255	2.54344
CGH_NC_003198_4642563_4642622_s	ACGCATAACTCTATCTCGTTTCCTGATAATCATAGTGTAATGCCTTATTGATTTCCCTTT	4642563	4642622	SL4312	STM4379:yjfO	5'-IGR-overlap	3.00206	0.917322	1.71045
CGH_NC_003198_4678755_4678814_a	TGAAAAAGAGTAGACGCATATCCTTAAAGTAATCAGTGTAATACACTAAGAGTGTTCCGC	4678755	4678814	SL4349-SL4350	STM4416:mpl-STM4417	IGR	6.58551	1.01603	2.69635
CGH_NC_003198_4683774_4683833_s	AGATAGTAGTTATCGTAACCCGCGATGGTGGCAACCGGGTGGTAGCCCTTAGGTACTTTC	4683774	4683833	SL4353	STM4420	CDS	5.30118	1.35121	1.97206
CGH_NC_003198_4737587_4737646_s	CTTTCAGATTACAGCGCGCTAATAACCGCCTGCTGCTCAATCAGTTTCGCTTTGGCTTCT	4737587	4737646	SL4405	STM4475:valS	3'-IGR-overlap	4.51046	0.897342	2.32955
CGH_NC_003198_4753372_4753431_a	CGATGCCTTAAGCCATTTTCTGGATGCGAGGCATGGCGATATCCTTGCCGTTAATGGTCC	4753372	4753431	SL4418	STM4489	CDS	10.1002	0.847487	3.57505
CGH_NC_003198_4761597_4761656_a	GGCGTTGAATGTGCTCGCGTAGGCCAAGCTGTGGAATACCTAATGTATTCAGCGTAATGG	4761597	4761656	SL4421	STM4492	CDS	8.94953	0.97888	3.19261
CGH_NC_003198_4776404_4776463_a	AGTGTGTTTGCACGTTTAGCCTATGATGATTAAACAGGTTCTTCAGTATGAATTTATCCC	4776404	4776463	SL4431	STM4501	5'-IGR-overlap	1.59077	0.377618	2.07473
CGH_NC_003198_4803368_4803427_s	GTTTGAAACGCTGCGACTGGATCAGGCGGAACATTAAAGCAATGGCGGTACGGGTTTTAC	4803368	4803427	SL4457	STM4526:hsdR	CDS	5.09162	0.925773	2.45939
CGH_NC_003198_4845589_4845648_a	GATTCACGAATTCGTCGCCTTCCTACAACGCGAAATACTTAGGGTATTTCACTGTTTTGA	4845589	4845648	SL4496-SL4497	STM4569:deoB-STM4570:deoD	IGR	2.65261	0.643774	2.04279
CGH_NC_003198_4864143_4864202_s	CACCCGATATCAGGTAAGAGGATAATAGCATTTTTTGTTCTTTTAGCATTCAGTGTTTTT	4864143	4864202	SL4513-SL4514	STM4586:rob-STM4587:creA	IGR	21.8689	2.34489	3.22129
CGH_NC_003198_4871112_4871171_a	ATAATGTCTTGCGATAACGACAGGTCGGTGCGATTGCGGACATGATCATAGTGACTATTA	4871112	4871171	SL4520	STM4593:sthB	CDS	5.91847	1.78209	1.73165
