# Supplementary material for: Identification of the Regulatory Logic Controlling Salmonella Pathoadaptation by the SsrA-SsrB Two-Component System
Source: PLoS Genet. 2010 Mar 12;6(3):e1000875. doi: 10.1371/journal.pgen.1000875 (PMC2837388; doi:10.1371/journal.pgen.1000875)
Supplement: Dataset S4 — Data and motif analysis for SPI-2 and associated genes. (0.04 MB XLS) [file pgen.1000875.s010.xls]

## Sheet: SsrB Regulated
Name	SL1344 Locus	LT2 Ortholog	Predicted Peak - Top ChIP Probe	ChIP Interaction Score	Microarray Fold Change	Z Score	Island	Motif Score	Motif Start	Motif Stop	Motif
srfN	SL0083	STM0082	CGH_NC_003198_95579_95638_a	1.54011	-8.70795	-2.067	.	200.919	95663	95680	CTACGGTGATTACCCTAT
slrP	SL0776	STM0800	CGH_NC_003198_865829_865888_a	1.69576	1.15104	0.33723	.	73.5259	866167	866184	TTTAGGTTACGTTCAGAT
sopD2	SL0909	STM0972	CGH_NC_003198_1010401_1010460_a	2.33739	-15.4682	-4.80253	.	1250470	1010497	1010514	ATCAGGTGTAAATCTGAT
sseI	SL0991	STM1051	CGH_NC_003198_1095862_1095921_a	4.11741	-57.8082	-5.78396	Gifsy-2	192.041	1096201	1096218	ATCCGCCGATAACCTTAT
pipB	SL1027	STM1088	CGH_NC_003198_1133689_1133748_s	1.85423	-33.9684	-7.15663	SPI-5	456.265	1134014	1134031	ATCAGGTTTTTACGCCAT
sifA	SL1161	STM1224	CGH_NC_003198_1267075_1267134_a	2.25749	-17.2296	-5.12902	.	42958.4	1267109	1267126	CTCAGGTTTTATACTGAT
ssrB	SL1325	STM1391	CGH_NC_003198_1436761_1436820_s	2.31111	-15.6443	-2.69414	SPI-2	18040.9	1434238	1434255	ATTCGATTTAGTACTGAT
ssrA	SL1326	STM1392	CGH_NC_003198_1436761_1436820_s	2.31111	-3.63652	-2.24989	SPI-2	43.1248	1436520	1436537	ATCGATTAATCTTCTGAT
ssaB	SL1327	STM1393	CGH_NC_003198_1436849_1436908_a	2.05511	-7.77311	-3.91877	SPI-2	83490.4	1436798	1436815	ATCAGGCTTTTTACGGAT
ssaC	SL1328	STM1394	CGH_NC_003198_1436849_1436908_a	2.05511	1.00214	-0.11533	SPI-2
ssaD	SL1329	STM1395	CGH_NC_003198_1436849_1436908_a	2.05511	-63.9148	-4.23836	SPI-2
ssaE	SL1330	STM1396	CGH_NC_003198_1436849_1436908_a	2.05511	-1.67867	-1.11207	SPI-2
sseA	SL1331	STM1397	CGH_NC_003198_1440143_1440202_s	3.19959	-5.24034	-1.69407	SPI-2	3218.57	1440080	1440097	ATCAGCAAAACACCTTAT
sseB	SL1332	STM1398	CGH_NC_003198_1440143_1440202_s	3.19959	-39.6444	-3.68139	SPI-2
sscA	SL1333	STM1399	CGH_NC_003198_1440143_1440202_s	3.19959	-143.813	-5.07441	SPI-2
sseC	SL1334	STM1400	CGH_NC_003198_1440143_1440202_s	3.19959	-37.952	-6.95089	SPI-2
sseD	SL1335	STM1401	CGH_NC_003198_1440143_1440202_s	3.19959	-59.5693	-4.38633	SPI-2
sseE	SL1336	STM1402	CGH_NC_003198_1440143_1440202_s	3.19959	-10.5351	-2.27127	SPI-2
sscB	SL1337	STM1403	CGH_NC_003198_1440143_1440202_s	3.19959	-18.488	-2.8823	SPI-2
sseF	SL1338	STM1404	CGH_NC_003198_1440143_1440202_s	3.19959	-8.60624	-4.92699	SPI-2
sseG	SL1339	STM1405	CGH_NC_003198_1440143_1440202_s	3.19959	1.55408	0.25411	SPI-2
ssaG	SL1340	STM1406	CGH_NC_003198_1440143_1440202_s	3.19959	-10.5122	-2.26894	SPI-2	2459020	1446301	1446318	TTCAGGTATATACCGGAT
ssaH	SL1341	STM1407	CGH_NC_003198_1440143_1440202_s	3.19959	-106.553	-8.6616	SPI-2
ssaI	SL1342	STM1408	CGH_NC_003198_1440143_1440202_s	3.19959	-3.33319	-2.06522	SPI-2
ssaJ	SL1343	STM1409	CGH_NC_003198_1440143_1440202_s	3.19959	-16.7035	-2.74608	SPI-2
.	SL1344	STM1410	CGH_NC_003198_1440143_1440202_s	3.19959	-92.3214	-5.37797	SPI-2
ssaK	SL1345	STM1411	CGH_NC_003198_1440143_1440202_s	3.19959	-7.40146	-3.64656	SPI-2
ssaL	SL1346	STM1412	CGH_NC_003198_1440143_1440202_s	3.19959	-30.0153	-6.18623	SPI-2
ssaM	SL1347	STM1413	CGH_NC_003198_1450149_1450208_a	1.76369	-5.95344	-2.57227	SPI-2	138606	1450081	1450098	ATCAGGTTTTATTCTGAT
ssaV	SL1348	STM1414	CGH_NC_003198_1450149_1450208_a	1.76369	-3.97975	-2.81792	SPI-2
ssaN	SL1349	STM1415	CGH_NC_003198_1450149_1450208_a	1.76369	-13.1387	-3.21224	SPI-2
ssaO	SL1350	STM1416	CGH_NC_003198_1450149_1450208_a	1.76369	-26.5579	-3.25533	SPI-2
ssaP	SL1351	STM1417	CGH_NC_003198_1450149_1450208_a	1.76369	-37.116	-3.62184	SPI-2
ssaQ	SL1352	STM1418	CGH_NC_003198_1450149_1450208_a	1.76369	-12.7704	-3.37432	SPI-2
ssaR	SL1353	STM1419	CGH_NC_003198_1455583_1455642_a	1.78342	-26.9254	-3.27761	SPI-2	8688.29	1455518	1455535	ATACAGCGTAAACCTGAT
ssaS	SL1354	STM1420	CGH_NC_003198_1455583_1455642_a	1.78342	-16.4491	-3.71676	SPI-2
ssaT	SL1355	STM1421	CGH_NC_003198_1455583_1455642_a	1.78342	-5.89033	-3.61702	SPI-2
ssaU	SL1356	STM1422	CGH_NC_003198_1455583_1455642_a	1.78342	-2.35056	-1.7364	SPI-2
steA	SL1514	STM1583	CGH_NC_003198_1628446_1628505_a	2.27404	1.00115	0.25523	.
srfB	SL1525	STM1594	CGH_NC_003198_1636692_1636751_s	0.63	-1.12442	-0.23813	.
sifB	SL1532	STM1602	CGH_NC_003198_1648879_1648938_s	2.62853	-2.62403	-1.71621	.	13274.1	1648928	1648945	ATCAGGTGTTTCACCGAT
steB	SL1559	STM1629	CGH_NC_003198_1676015_1676074_s	1.56	1.41184	0.33125	.	43.4778	1676048	1676065	TTCCGGCATAGACCATCA
sseJ	SL1561	STM1631	CGH_NC_003198_1678152_1678211_a	2.8197	-25.2047	-3.20679	.	372.89	1678059	1678076	ATACACCATTTACCTGAT
.	SL1563	STM1633	CGH_NC_003198_1680724_1680783_s	1.75714	-10.7498	-3.05468	.	305.028	1680559	1680576	ATCCAGTTGATATCTTAT
steC	SL1628	STM1698	CGH_NC_003198_1748347_1748406_s	2.47699	-51.5956	-4.25912	.	3702.33	1748423	1748440	ATCAGGTTTTTATATGTT
sseK3	SL1928	.	CGH_NC_003198_2040358_2040417_s	2.21993	.	.	ST64B	28647.2	2040431	2040448	CTAAGGTTAAAACCCGAT
sseK2	SL2113	STM2137	CGH_NC_003198_2229161_2229220_a	2.37449	-1.80075	-0.89171	sseK2	40512.6	2229175	2229192	TTAAGGTTAAAAACTGAT
srcA	SL2114	STM2138	CGH_NC_003198_2231401_2231460_a	2.30101	-19.351	-5.31358	sseK2	130611	2231380	2231397	ATCAGATAAAAACCTGAT
sspH2	SL2217	STM2241	CGH_NC_003198_2341135_2341194_a	3.3109	-7.07438	-3.20655	SPI-12	192.041	2341042	2341059	ATCCGCCGATAACCTTAT
sseL	SL2256	STM2287	CGH_NC_003198_2392547_2392606_a	2.14199	-43.4984	-3.79201	.	5864050	2392333	2392350	ATCAGGTCTATGCCTGAT
gogB	SL2546	STM2584	CGH_NC_003198_2723387_2723446_s	1.55308	1.06343	0.32802	Gifsy-1
pipB2	SL2763	STM2780	CGH_NC_003198_2950553_2950612_a	1.75101	-195.596	-9.97205	pipB2	442.912	2950497	2950514	AGGGGGTATTCACCTTAT
sopD	SL2924	STM2945	CGH_NC_003198_3108095_3108154_s	1.19008	-1.2389	-0.28128	.
sseK	SL4096	STM4157	CGH_NC_003198_4396449_4396508_s	0.46	-5.54226	-2.48109	.
Predicted co-transcribed regions grouped as single color
Scores below significance threshold of 3SD for ChIP interaction scores and z scores of more than -1.96 for microarray fold change values
